# Supplementary material for: CRISPRi screens reveal genes modulating yeast growth in lignocellulose hydrolysate
Source: Biotechnol Biofuels. 2021 Feb 10;14:41. doi: 10.1186/s13068-021-01880-7 (PMC7874482; doi:10.1186/s13068-021-01880-7)
Supplement: Supplementary file 13 — Additional file 13: AF1. List of all chemical compounds, oligonucleotides, plasmids, bacterial and yeast strains, as well as all gRNAs sequences used in this study. [file 13068_2021_1880_MOESM13_ESM.xlsx]

## Sheet: Materials
Materials and Methods - Additional File AF1
Chemicals used in this study	Supplier
Acetonitrile	Sigma-Aldrich, St. Louis, USA
Agarose	Sigma-Aldrich, St. Louis, USA
Amino acid uracil dropout mix (Kaiser)	Formedium LTD, Hunstanton, England
Ampicillin	Sigma-Aldrich, St. Louis, USA
Anhydrotetracycline	Thermo Fisher Scientific GmbH, Waltham, USA
Bacto-Agar	Becton Dickinson and Company, Franklin Lakes, USA
Bacto-peptone	Becton Dickinson and Company, Franklin Lakes, USA
Bacto-yeast extract	Becton Dickinson and Company, Franklin Lakes, USA
Bacto-yeast nitrogen base without amino acids	Becton Dickinson and Company, Franklin Lakes, USA
Dextrose	Sigma-Aldrich, St. Louis, USA
Glucose	Sigma-Aldrich, St. Louis, USA
Geneticin (G418)	Sigma-Aldrich, St. Louis, USA
KCl	Becton Dickinson and Company, Franklin Lakes, USA
Lithium Acetate Dihydrate	Sigma-Aldrich, St. Louis, USA
NaCl	Becton Dickinson and Company, Franklin Lakes, USA
Poly(ethylene glycol)	Sigma-Aldrich, St. Louis, USA
MgSO4	Sigma-Aldrich, St. Louis, USA
Herring sperm carrier DNA	Promega, Mannheim
SYBR Safe - DNA gel stain	Invitrogen Life Technologies, Carlsbad, USA
gRNA oligo libraries (TF & PK)	Custom Array Inc, Bothell, USA
Sulfuric acid (98%) per analysis	Sigma-Aldrich, St. Louis, USA
Growth-inhibitory compounds
4-Hydroxybenzaldehyde	Sigma-Aldrich, St. Louis, USA
5-(Hydroxymethyl)-furfural (5-Hydroxymethyl-2-furaldehyd)	Sigma-Aldrich, St. Louis, USA
Acetic acid, p.a.	Sigma-Aldrich, St. Louis, USA
Coniferyl Aldehyde (4-Hydroxy-3-methoxycinnamaldehyde)	Sigma-Aldrich, St. Louis, USA
Formaldehyde (Formaline) in solution	Sigma-Aldrich, St. Louis, USA
Formic acid, p.a.	Sigma-Aldrich, St. Louis, USA
Furfural (Furan-2-carboxaldehyd)	Sigma-Aldrich, St. Louis, USA
Vanillin (4-Hydroxy-3-methoxybenzaldehyd)	Sigma-Aldrich, St. Louis, USA
Kits, enzymes and other materials	Supplier
MinElute Gel Extraction Kit	QIAGEN, Hilden
pRS416-dCas9-cMXI1-pRPR1	https://www.addgene.org/73796/
Glass beads, acid-washed, 425-600 μm	Sigma-Aldrich, St. Louis, USA
Gibson Assembly Kit	New England Biolands Inc., Ipswich, Engl.
Phusion PCR Polymerase	New England Biolands Inc., Ipswich, Engl.
DNA sequencing library adapters & utilities	Illumina, San Diego, USA
NotI restriction enzyme	New England Biolands Inc., Ipswich, Engl.
QIAprep Spin Miniprep kit	QIAGEN, Hilden
QuBit Fluorimetric Quantification Kit	Thermo Fisher Scientific GmbH, Waltham, USA
Refractive Index Detector (Alliance HPLC with 2414 RID)	Waters, Eschborn, Germany
Rezex ROA-Organic Acid H+ (8%) HPLC column	Phenomenex, Aschaffenburg, Germany
Bacterial strains used in this study	Supplier
Escherichia coli NEB10-beta electro-competent cells	New England Biolands Inc., Ipswich, Engl.
Yeast strains used in this study	Note:
S288c	MATα SUC2 gal2 mal2 mel flo1 flo8-1 hap1 ho bio1 bio6
BY4743	Genotype: MATa/α his3Δ1/his3Δ1 leu2Δ0/leu2Δ0 LYS2/lys2Δ0 met15Δ0/MET15 ura3Δ0/ura3Δ0 . The diploid BY4743 strain was generated by crossing BY4741 and BY4742, which are both S288c-derived strains (Brachmann et al., 1998).
BY4743 SSA1pr-GFP	The BY4743 SSA1pr-GFP strain (derived from crossing BY4741 with BY4742-his3::KanMX-SSA1promoter-eGFP) was kindly provided by the Cohen Lab, University of Washington, St. Louis, and has been characterized in Sherman et al., 2015.
BY4741	Brachmann et al., 1998
BY4741 dot6Δ	Mülleder et al., 2012
BY4741 hog1Δ	Mülleder et al., 2012
BY4741 pbs2Δ	Mülleder et al., 2012
BY4741 sko1Δ	Mülleder et al., 2012
BY4741 stb5Δ	Mülleder et al., 2012
References for strain construction:
Brachmann, C. B. et al. Designer deletion strains derived from Saccharomyces cerevisiae S288C: A useful set of strains and plasmids for PCR-mediated gene disruption and other applications. Yeast (1998) doi:10.1002/(SICI)1097-0061(19980130)14:2<115::AID-YEA204>3.0.CO;2-2.
Sherman, M. S., Lorenz, K., Lanier, M. H. & Cohen, B. A. Cell-to-Cell Variability in the Propensity to Transcribe Explains Correlated Fluctuations in Gene Expression. Cell Syst. 1, 315–325 (2015).
DNA oligos and primers used in this study (purchased from Sigma-Aldrich)	Sequence
PCR primers for amplification of the gRNA seed sequence for plasmid verification
P1_fwd	GGTACGCTGTGGTGCTCGC
P3_rev	GTTGATAACGGACTAGCCTTATTTTAACTTGC
HOG1 gRNA oligonucleotide integrated as ssDNA via Gibson Assembly into Not1 site:
HOG1_g1	CTGGGAGCTGCGATTGGCAGCGGGAGGATCTTCGAAGGGAGTTTTAGAGCTAGAAATAGC
HOG1_g2 oligos for pre-annealing and Gibson Assembly with dsDNA into Not1 site:
HOG1_g2_F	gaacgaaactctgggagctgcgattggcagAGGATCTTCGAAGGGAAGGAgttttagagctagaaatagcaagttaaaataagg
HOG1_g2_R	ccttattttaacttgctatttctagctctaaaacTCCTTCCCTTCGAAGATCCTctgccaatcgcagctcccagagtttcgttc
NGS library preparation primers containing P5 and P7 Illumina adapters and inline up and down barcodes to infer sample identity	Sequence	P5 adapter and Read1	UP-Barcode	PCR overlap pRPR1	Length (nt)
gRNA-UP-1	aatgatacggcgaccaccgagatctacactctttccctacacgacgctcttccgatctACTGCTgggagctgcgattggcag	aatgatacggcgaccaccgagatctacactctttccctacacgacgctcttccgatct	ACTGCT	gggagctgcgattggcag	82
gRNA-UP-2	aatgatacggcgaccaccgagatctacactctttccctacacgacgctcttccgatctCGTTGAgggagctgcgattggcag	aatgatacggcgaccaccgagatctacactctttccctacacgacgctcttccgatct	CGTTGA	gggagctgcgattggcag	82
gRNA-UP-3	aatgatacggcgaccaccgagatctacactctttccctacacgacgctcttccgatctGCCGTgggagctgcgattggcag	aatgatacggcgaccaccgagatctacactctttccctacacgacgctcttccgatct	GCCGT	gggagctgcgattggcag	81
gRNA-UP-4	aatgatacggcgaccaccgagatctacactctttccctacacgacgctcttccgatctTCGTgggagctgcgattggcag	aatgatacggcgaccaccgagatctacactctttccctacacgacgctcttccgatct	TCGT	gggagctgcgattggcag	80
gRNA-UP-5	aatgatacggcgaccaccgagatctacactctttccctacacgacgctcttccgatctATGATgggagctgcgattggcag	aatgatacggcgaccaccgagatctacactctttccctacacgacgctcttccgatct	ATGAT	gggagctgcgattggcag	81
gRNA-UP-6	aatgatacggcgaccaccgagatctacactctttccctacacgacgctcttccgatctCTTAgggagctgcgattggcag	aatgatacggcgaccaccgagatctacactctttccctacacgacgctcttccgatct	CTTA	gggagctgcgattggcag	80
gRNA-UP-7	aatgatacggcgaccaccgagatctacactctttccctacacgacgctcttccgatctCAGCAGgggagctgcgattggcag	aatgatacggcgaccaccgagatctacactctttccctacacgacgctcttccgatct	CAGCAG	gggagctgcgattggcag	82
gRNA-UP-8	aatgatacggcgaccaccgagatctacactctttccctacacgacgctcttccgatctTAACGgggagctgcgattggcag	aatgatacggcgaccaccgagatctacactctttccctacacgacgctcttccgatct	TAACG	gggagctgcgattggcag	81
	Sequence	P7 adapter and Read2	DN-Barcode	PCR overlap with gRNA
gRNA-DN-1	caagcagaagacggcatacgagatcggtctcggcattcctgctgaaccgctcttccgatctAACCcttgctatttctagctctaaaac	caagcagaagacggcatacgagatcggtctcggcattcctgctgaaccgctcttccgatct	AACC	cttgctatttctagctctaaaac	88
gRNA-DN-2	caagcagaagacggcatacgagatcggtctcggcattcctgctgaaccgctcttccgatctAGGTCcttgctatttctagctctaaaac	caagcagaagacggcatacgagatcggtctcggcattcctgctgaaccgctcttccgatct	AGGTC	cttgctatttctagctctaaaac	89
gRNA-DN-3	caagcagaagacggcatacgagatcggtctcggcattcctgctgaaccgctcttccgatctCCAGGTcttgctatttctagctctaaaac	caagcagaagacggcatacgagatcggtctcggcattcctgctgaaccgctcttccgatct	CCAGGT	cttgctatttctagctctaaaac	90
gRNA-DN-4	caagcagaagacggcatacgagatcggtctcggcattcctgctgaaccgctcttccgatctGACTcttgctatttctagctctaaaac	caagcagaagacggcatacgagatcggtctcggcattcctgctgaaccgctcttccgatct	GACT	cttgctatttctagctctaaaac	88
gRNA-DN-5	caagcagaagacggcatacgagatcggtctcggcattcctgctgaaccgctcttccgatctGGATTcttgctatttctagctctaaaac	caagcagaagacggcatacgagatcggtctcggcattcctgctgaaccgctcttccgatct	GGATT	cttgctatttctagctctaaaac	89
gRNA-DN-6	caagcagaagacggcatacgagatcggtctcggcattcctgctgaaccgctcttccgatctTGCTAActtgctatttctagctctaaaac	caagcagaagacggcatacgagatcggtctcggcattcctgctgaaccgctcttccgatct	TGCTAA	cttgctatttctagctctaaaac	90
gRNA-DN-7	caagcagaagacggcatacgagatcggtctcggcattcctgctgaaccgctcttccgatctTCGGATcttgctatttctagctctaaaac	caagcagaagacggcatacgagatcggtctcggcattcctgctgaaccgctcttccgatct	TCGGAT	cttgctatttctagctctaaaac	90
gRNA-DN-8	caagcagaagacggcatacgagatcggtctcggcattcctgctgaaccgctcttccgatctGTAACcttgctatttctagctctaaaac	caagcagaagacggcatacgagatcggtctcggcattcctgctgaaccgctcttccgatct	GTAAC	cttgctatttctagctctaaaac	89
Software used for data collection
Gen5 v3.0 (BioTek HTX plate reader software).

## Sheet: gRNA sequences
gRNA_sequence	target_ORF	target_gene	ID_of_target_gene	Chromosome	ORF_start_position	TSS_position
AGCCAACAGTAAATCCCTTC	YAL051W	OAF1	TF	I	48564	48539
CTTAAATGTGAAATTCGCTT	YAL051W	OAF1	TF	I	48564	48539
GCGGCAATTGCGTACATTTA	YAL051W	OAF1	TF	I	48564	48539
GGCTATTTTGTGTTAGAAGC	YAL051W	OAF1	TF	I	48564	48539
TCATAGAAAACCGCTCAAAA	YAL051W	OAF1	TF	I	48564	48539
AGGCGCTGCCCTTGTTTCCG	YBL005W	PDR3	TF	II	217470	217408
ATAGTTCATTTATTATTCCG	YBL005W	PDR3	TF	II	217470	217408
CAGTTGTCGCCTAAGACCTA	YBL005W	PDR3	TF	II	217470	217408
GAGCCTTCCAAAGCAACCAT	YBL005W	PDR3	TF	II	217470	217408
GAGCTGCCTCCTCTGCCGCT	YBL005W	PDR3	TF	II	217470	217408
TCTGCCGCTCGGACTTTCCG	YBL005W	PDR3	TF	II	217470	217408
ACGTTATCTGTGGGTGAGAG	YBL054W	TOD6	TF	II	117589	117474
AGAAAAGTGTCTCATCGCAT	YBL054W	TOD6	TF	II	117589	117474
AGTTTTAATGACTCAAGCAG	YBL054W	TOD6	TF	II	117589	117474
TAGTGTGCGACGTTATCTGT	YBL054W	TOD6	TF	II	117589	117474
TGGGTGAGAGAGGCTATTTT	YBL054W	TOD6	TF	II	117589	117474
TGTTTTCAGGTAAACAAATC	YBL054W	TOD6	TF	II	117589	117474
AAACTAACAATTGTACTACT	YBL103C	RTG3	TF	II	23536	23802
AACGGCCCGCAATCGTGACC	YBL103C	RTG3	TF	II	23536	23802
ACGATTGCGGGCCGTTCCGC	YBL103C	RTG3	TF	II	23536	23802
AGTTTCTGTTGCTCATAAGA	YBL103C	RTG3	TF	II	23536	23802
CATTACAATCGCCTTTTGCC	YBL103C	RTG3	TF	II	23536	23802
TTTTGCCGGGTCACGATTGC	YBL103C	RTG3	TF	II	23536	23802
CACCATGTTCCTAATTTATA	YBR033W	EDS1	TF	II	301944	301921
GCAAAAACACATACAGATAC	YBR033W	EDS1	TF	II	301944	301921
TAAACTACAGTGAAAATCAT	YBR033W	EDS1	TF	II	301944	301921
TGTTATGTATTTCTACGTAG	YBR033W	EDS1	TF	II	301944	301921
TTTGACGCGGCTACGAAACT	YBR033W	EDS1	TF	II	301944	301921
AAGATAAAACAACAAAACTC	YBR049C	REB1	TF	II	336818	336967
CAAATTGGGCCCATGCCGGG	YBR049C	REB1	TF	II	336818	336967
TGTTACCCGTCTTTCAAATT	YBR049C	REB1	TF	II	336818	336967
TTTCAAATTGGGCCCATGCC	YBR049C	REB1	TF	II	336818	336967
TTTGGTTTGCCACCCGGCAT	YBR049C	REB1	TF	II	336818	336967
TTTTGTTGTTTTATCTTGTG	YBR049C	REB1	TF	II	336818	336967
AAAGATAAACGATTTAAAGA	YBR066C	NRG2	TF	II	370699	370764
GAGTTTAGGGGAATCACGTC	YBR066C	NRG2	TF	II	370699	370764
GGAGAAGGGCCTGAGTTTAG	YBR066C	NRG2	TF	II	370699	370764
GTAGCTCCTACATCGCTAAC	YBR066C	NRG2	TF	II	370699	370764
TAGCGAGTGCTCATATGACT	YBR066C	NRG2	TF	II	370699	370764
TGACAGCTCAAATGAATTTC	YBR066C	NRG2	TF	II	370699	370764
ACGCACATTCCCGAATTCAA	YBR083W	TEC1	TF	II	409169	408914
CGAGAGAAACTCCAGCACCA	YBR083W	TEC1	TF	II	409169	408914
TAGCTACCATCAGCAATCCA	YBR083W	TEC1	TF	II	409169	408914
TATTATTCTGGGAAACTCTC	YBR083W	TEC1	TF	II	409169	408914
TCTCCGGAAACAAGCTGAGC	YBR083W	TEC1	TF	II	409169	408914
TTGCGTTTGCTTATTATTCT	YBR083W	TEC1	TF	II	409169	408914
AAAGACACCACCTAAAAAAA	YBR089C-A	NHP6B	TF	II	426489	426899
ATACTGGGAGTTTACACTAT	YBR089C-A	NHP6B	TF	II	426489	426899
ATTTTAGAAGTACATTTATA	YBR089C-A	NHP6B	TF	II	426489	426899
TAAGCCCATCCTCGTCCGCT	YBR089C-A	NHP6B	TF	II	426489	426899
TTTATATGGTACCCGCACCT	YBR089C-A	NHP6B	TF	II	426489	426899
AATATTTATAATACCCTAAA	YBR150C	TBS1	TF	II	544493	544517
ACAATGATTACAAGCCCAGC	YBR150C	TBS1	TF	II	544493	544517
CATGATAAATCAACATTTTC	YBR150C	TBS1	TF	II	544493	544517
CGCTTTTATTTCCGCAGCAC	YBR150C	TBS1	TF	II	544493	544517
TCATTCACACAACTCCTGCT	YBR150C	TBS1	TF	II	544493	544517
AATAATCTCGCTCGAGTAAT	YBR182C	SMP1	TF	II	594864	595043
AATCTCGCTCGAGTAATTGG	YBR182C	SMP1	TF	II	594864	595043
CGCTCGAGTAATTGGAGGCT	YBR182C	SMP1	TF	II	594864	595043
CGCTTGTTACTAAAAAAAGA	YBR182C	SMP1	TF	II	594864	595043
TGATGTAGTGTTATATAGAT	YBR182C	SMP1	TF	II	594864	595043
TTTCTTTATCATTCATTCGA	YBR182C	SMP1	TF	II	594864	595043
AAGTTTATCACTGGGAGATA	YBR239C	ERT1	TF	II	699943	700092
AGAGAGTAATGCCGTTGCAC	YBR239C	ERT1	TF	II	699943	700092
ATAGGGTTTCCTATCTGCCA	YBR239C	ERT1	TF	II	699943	700092
CTACGGCTAACAAAAAGCAT	YBR239C	ERT1	TF	II	699943	700092
TAAAAAAACTAAACAAGAGC	YBR239C	ERT1	TF	II	699943	700092
TTGTCTTTACTGACATTTAT	YBR239C	ERT1	TF	II	699943	700092
AACAATACGATGAGTAGCAG	YBR267W	REI1	TF	II	739841	739824
CTCATAACCTGTACTAAAAG	YBR267W	REI1	TF	II	739841	739824
TAAGAAAAGAGAATAAAAAT	YBR267W	REI1	TF	II	739841	739824
TAATTATAACATTATTACCA	YBR267W	REI1	TF	II	739841	739824
TCTTTCAAGACAAACCCTAG	YBR267W	REI1	TF	II	739841	739824
AATCCAATGCCTAGCCATAC	YCL058C	FYV5	TF	III	23981	24008
ATTGGATTTGGTGTTGGAAG	YCL058C	FYV5	TF	III	23981	24008
CGCTGGCCTCAGATCCTCGA	YCL058C	FYV5	TF	III	23981	24008
CGCTTAAGACTAAACCTTCG	YCL058C	FYV5	TF	III	23981	24008
CTAGGCATTGGATTTGGTGT	YCL058C	FYV5	TF	III	23981	24008
GTATGGCTAGGCATTGGATT	YCL058C	FYV5	TF	III	23981	24008
AATGATGTCTGGGTTTTGTT	YCL067C	HMLALPHA2	TF	III	13018	13045
ATACATTTCATAAAAAGTGA	YCL067C	HMLALPHA2	TF	III	13018	13045
ATGATGTACTTTTCTACATT	YCL067C	HMLALPHA2	TF	III	13018	13045
ATTGAAATCAGCTTAGAAGT	YCL067C	HMLALPHA2	TF	III	13018	13045
GGATTTAAAAGGTCTTTAAT	YCL067C	HMLALPHA2	TF	III	13018	13045
GTCTATTAAGTTATTATATA	YCL067C	HMLALPHA2	TF	III	13018	13045
CGCCACTAATATGAGAATGC	YCR018C	SRD1	TF	III	148903	148930
CGCTTTGTTAAGAGGTTGCT	YCR018C	SRD1	TF	III	148903	148930
GAGCTTGATGATACTTATTT	YCR018C	SRD1	TF	III	148903	148930
TACTAGCAATAGTAAATGTC	YCR018C	SRD1	TF	III	148903	148930
TGTATCACAGTAAACTAGAG	YCR018C	SRD1	TF	III	148903	148930
AGATAACGCGTTAAAACCTG	YCR065W	HCM1	TF	III	229310	229127
CACTTTCCCATTTTGGTCAT	YCR065W	HCM1	TF	III	229310	229127
CAGATCCTTATTACATCCAC	YCR065W	HCM1	TF	III	229310	229127
CATATATTTAAAGTTTGAGA	YCR065W	HCM1	TF	III	229310	229127
TAAAACCTGTGGATGTAATA	YCR065W	HCM1	TF	III	229310	229127
TATAGAGTATATCTTAACAG	YCR065W	HCM1	TF	III	229310	229127
ACTTACACAGAAAAATAAAT	YCR096C	HMRA2	TF	III	293538	293565
AGAAGAAGAAGTTGAATTAA	YCR096C	HMRA2	TF	III	293538	293565
ATTGTTTTACTTTTCCTTTT	YCR096C	HMRA2	TF	III	293538	293565
GTTGAATTAAGGGATATATT	YCR096C	HMRA2	TF	III	293538	293565
TCTTCTGTTGTTACACTCTC	YCR096C	HMRA2	TF	III	293538	293565
TTCTTTGAGTAATACAGTAA	YCR096C	HMRA2	TF	III	293538	293565
AATATACTGTGCTATCTAAG	YCR106W	RDS1	TF	III	310958	310928
AGGCAAACCAATCTTAACCG	YCR106W	RDS1	TF	III	310958	310928
GAGTGTAATAGTGATCTGCA	YCR106W	RDS1	TF	III	310958	310928
TAAACAAATGAACATGAAAT	YCR106W	RDS1	TF	III	310958	310928
TACTGTGCTATCTAAGAGGA	YCR106W	RDS1	TF	III	310958	310928
TATCTAAGAGGATGGTTCAA	YCR106W	RDS1	TF	III	310958	310928
AAAAATTATCCGTGTGGGTT	YDL020C	RPN4	TF	IV	416708	416952
AGCCCGTACGAACCTTTCCA	YDL020C	RPN4	TF	IV	416708	416952
CTAATAGCCGTTTACAGTGA	YDL020C	RPN4	TF	IV	416708	416952
GATGAGCAGCCTAACCCACA	YDL020C	RPN4	TF	IV	416708	416952
GGTTCTAGAAAGTTCCGTTT	YDL020C	RPN4	TF	IV	416708	416952
TCTAGAACCATCACTGTAAA	YDL020C	RPN4	TF	IV	416708	416952
AGATGATGATACCAGCATAG	YDL048C	STP4	TF	IV	368211	368261
ATATATATTCTAAGTGGAGC	YDL048C	STP4	TF	IV	368211	368261
ATTTATATATATATTCTAAG	YDL048C	STP4	TF	IV	368211	368261
CCCATCCGCAGAGGAACAGA	YDL048C	STP4	TF	IV	368211	368261
GTTTGCAGTAGCTGTAACAC	YDL048C	STP4	TF	IV	368211	368261
TATATATAAATGTATAAAGA	YDL048C	STP4	TF	IV	368211	368261
ATTTCTGATCGTGATTAAAC	YDL056W	MBP1	TF	IV	352877	352751
CAATGGGCTTTATTTTCCGA	YDL056W	MBP1	TF	IV	352877	352751
CTTGCACAAGATTGAGCCAT	YDL056W	MBP1	TF	IV	352877	352751
TCTCAAGCGCAAGAGAAAAA	YDL056W	MBP1	TF	IV	352877	352751
TGCAGTTTAAGATCAAATAG	YDL056W	MBP1	TF	IV	352877	352751
AAAAGACGCAAAGACAACTA	YDL106C	PHO2	TF	IV	271901	271965
AGTATTTTAATACATCACTT	YDL106C	PHO2	TF	IV	271901	271965
ATACATCACTTCGGACGATG	YDL106C	PHO2	TF	IV	271901	271965
GCGGACATAAGGTCACTTTT	YDL106C	PHO2	TF	IV	271901	271965
GTCTTTGCGTCTTTTAATAG	YDL106C	PHO2	TF	IV	271901	271965
GTTCACAGATTACTCACACA	YDL106C	PHO2	TF	IV	271901	271965
CTGTATAGGGTTGAACGGTA	YDL170W	UGA3	TF	IV	156318	156318
GTTGAACGGTAGGGCTACCA	YDL170W	UGA3	TF	IV	156318	156318
TTAAAGTGAGGTATGAATTA	YDL170W	UGA3	TF	IV	156318	156318
TTCTTTGATGACTCAGACCC	YDL170W	UGA3	TF	IV	156318	156318
TTGCGCTGTATAGGGTTGAA	YDL170W	UGA3	TF	IV	156318	156318
TTTAAAAAACTTTGTTTTCT	YDL170W	UGA3	TF	IV	156318	156318
AGGACGCGACGTGACTCAAT	YDR034C	LYS14	TF	IV	512109	512248
GAGTCACGTCGCGTCCTCGT	YDR034C	LYS14	TF	IV	512109	512248
GCTACGTGATGACCTCTGCT	YDR034C	LYS14	TF	IV	512109	512248
GTTCTGCATCACTTCAGTCT	YDR034C	LYS14	TF	IV	512109	512248
GTTGCACATCATTGCCTACG	YDR034C	LYS14	TF	IV	512109	512248
TCAATTGGAAGAAATGACAG	YDR034C	LYS14	TF	IV	512109	512248
AACACCCCAAACACCCTGAC	YDR043C	NRG1	TF	IV	543369	543571
AACCCAAATTAAAAAAAATT	YDR043C	NRG1	TF	IV	543369	543571
AGTGTCATCTTTCTACAGTC	YDR043C	NRG1	TF	IV	543369	543571
TCAAAAAACTGTAAACGAGG	YDR043C	NRG1	TF	IV	543369	543571
TCTTTCTACAGTCTGGCTGC	YDR043C	NRG1	TF	IV	543369	543571
TTTTCTTTTAATTATTCTCT	YDR043C	NRG1	TF	IV	543369	543571
ACGCCATCAATAACCTCAAC	YDR096W	GIS1	TF	IV	637139	637125
GCTACAAAAACAGACTACAA	YDR096W	GIS1	TF	IV	637139	637125
TAGTGAAAAAAATTGAAAAT	YDR096W	GIS1	TF	IV	637139	637125
TCACTATTTGTTTCTTTGTT	YDR096W	GIS1	TF	IV	637139	637125
CCCAATCCGGGCAAGTAGAG	YDR146C	SWI5	TF	IV	750742	750898
CTTTAACCTGTTTAGGAAAA	YDR146C	SWI5	TF	IV	750742	750898
GAAAGATAATTAGTCGCTAA	YDR146C	SWI5	TF	IV	750742	750898
TATTGGCACGGAAGACAAAA	YDR146C	SWI5	TF	IV	750742	750898
TCCAAGAACGAGTTATATGG	YDR146C	SWI5	TF	IV	750742	750898
TTTCGTACTTTAACCTGTTT	YDR146C	SWI5	TF	IV	750742	750898
ACCCTCTCAGCGCGCACGTG	YDR169C	STB3	TF	IV	793889	794255
ACGCTATAATATAAAGATAC	YDR169C	STB3	TF	IV	793889	794255
CGTGCGCGCTGAGAGGGTAG	YDR169C	STB3	TF	IV	793889	794255
GCAAAAGTCCCTACGGTAGT	YDR169C	STB3	TF	IV	793889	794255
TCCGCACGTGCGCGCTGAGA	YDR169C	STB3	TF	IV	793889	794255
TGTATCTTTATATTATAGCG	YDR169C	STB3	TF	IV	793889	794255
CCCACCTTCGCACAGCGCAC	YDR207C	UME6	TF	IV	867522	867591
CCTGTGCGCTGTGCGAAGGT	YDR207C	UME6	TF	IV	867522	867591
GACACGTCCGCCGTGCTTCA	YDR207C	UME6	TF	IV	867522	867591
GCCTTTTCACCAATGCCAGG	YDR207C	UME6	TF	IV	867522	867591
GGCGCCTTTTCACCAATGCC	YDR207C	UME6	TF	IV	867522	867591
TCCGCCTGGCATTGGTGAAA	YDR207C	UME6	TF	IV	867522	867591
ACAAGTTACTTGGAAAGTCG	YDR213W	UPC2	TF	IV	889751	889537
CTAAACGAGCGCACCTTAGC	YDR213W	UPC2	TF	IV	889751	889537
CTAAATGTGGCAGCTAAATA	YDR213W	UPC2	TF	IV	889751	889537
GACAATAGAATAATATTCGT	YDR213W	UPC2	TF	IV	889751	889537
TGTGTTATTCTGTCTAAATG	YDR213W	UPC2	TF	IV	889751	889537
TTGTATTTGCTGATCCTGCC	YDR213W	UPC2	TF	IV	889751	889537
AAGGACGATGTGATAGACTG	YDR216W	ADR1	TF	IV	895035	894536
CACTTTTATTTAGTTCACAA	YDR216W	ADR1	TF	IV	895035	894536
CGATGTGATAGACTGAGGAA	YDR216W	ADR1	TF	IV	895035	894536
CGTTGTTCTTTGAAAACCTG	YDR216W	ADR1	TF	IV	895035	894536
TATCGGCGTTGTTCGAGCTA	YDR216W	ADR1	TF	IV	895035	894536
TTCATGTTTTACTTCGCCAC	YDR216W	ADR1	TF	IV	895035	894536
ATAATAAAGAACCTGATTGT	YDR253C	MET32	TF	IV	964565	964768
ATGCACGTGACATTTTGTGA	YDR253C	MET32	TF	IV	964565	964768
GTCCCTATCTATTGCCCGAC	YDR253C	MET32	TF	IV	964565	964768
TGTAATGAGGAAAGTTCCGA	YDR253C	MET32	TF	IV	964565	964768
TGTCAAGAAAATATAAACTG	YDR253C	MET32	TF	IV	964565	964768
TTTGTTCTCTTTGTCGCCCT	YDR253C	MET32	TF	IV	964565	964768
AACGCTAATTAAGTATTTCT	YDR259C	YAP6	TF	IV	975782	976003
AGTCTACTCTCGATACTACA	YDR259C	YAP6	TF	IV	975782	976003
CAGAAAAAAGTATGACAGAA	YDR259C	YAP6	TF	IV	975782	976003
TATTTTGTTAACACAGTTAG	YDR259C	YAP6	TF	IV	975782	976003
AGAACGAGTATGTTACCCTA	YDR303C	RSC3	TF	IV	1071386	1071678
CAAGAACTACCTTTATTATT	YDR303C	RSC3	TF	IV	1071386	1071678
CAGTATGTTCCTAATAATAA	YDR303C	RSC3	TF	IV	1071386	1071678
GTTACCCTATGGCCCTTTTC	YDR303C	RSC3	TF	IV	1071386	1071678
TCACTATTCAGGAGATGTAT	YDR303C	RSC3	TF	IV	1071386	1071678
TTGTGAAGTTGTGCCAGAAA	YDR303C	RSC3	TF	IV	1071386	1071678
AGCGCTGAATGAAACAAGTG	YDR310C	SUM1	TF	IV	1084316	1084594
ATTATATGACTGCGACGCGA	YDR310C	SUM1	TF	IV	1084316	1084594
CACGATTGTATCATTACTAG	YDR310C	SUM1	TF	IV	1084316	1084594
CCTTTCATATCTTTCCCACG	YDR310C	SUM1	TF	IV	1084316	1084594
TGTTGAACGACGCAAATTAA	YDR310C	SUM1	TF	IV	1084316	1084594
CAATAATATCAAGTTAGTCG	YDR421W	ARO80	TF	IV	1312040	1311961
GCCTTCATGTATTACTAAGA	YDR421W	ARO80	TF	IV	1312040	1311961
TAATGTAACCTTATTATGCG	YDR421W	ARO80	TF	IV	1312040	1311961
TCCTTCTTAGTAATACATGA	YDR421W	ARO80	TF	IV	1312040	1311961
TGATACCCATTAATACACAT	YDR421W	ARO80	TF	IV	1312040	1311961
AGCTACGTGACACACGAAAA	YDR423C	CAD1	TF	IV	1319275	1319290
CATTTTGTTTATTTCTATAT	YDR423C	CAD1	TF	IV	1319275	1319290
TAAGGACGACATATAAGCAA	YDR423C	CAD1	TF	IV	1319275	1319290
TATTGCCCATTTATCTTAAC	YDR423C	CAD1	TF	IV	1319275	1319290
TTATTTCTATATCGGTCCAC	YDR423C	CAD1	TF	IV	1319275	1319290
TTGAAAACTAAAAACGCCAG	YDR423C	CAD1	TF	IV	1319275	1319290
CAATGAGTAAACGAAAAATC	YDR451C	YHP1	TF	IV	1362181	1362234
CATTGTTTATTTGTTTGATC	YDR451C	YHP1	TF	IV	1362181	1362234
CCAGTGTAACTAGCATTTGT	YDR451C	YHP1	TF	IV	1362181	1362234
CCTACAAATGCTAGTTACAC	YDR451C	YHP1	TF	IV	1362181	1362234
CTTTCCGTGCAGGGATACGT	YDR451C	YHP1	TF	IV	1362181	1362234
TTTAATATCAATGCTGAATT	YDR451C	YHP1	TF	IV	1362181	1362234
AATAGAATGCCACGTATATA	YDR463W	STP1	TF	IV	1386816	1386771
AGATTTACATTACAGACTAA	YDR463W	STP1	TF	IV	1386816	1386771
ATAGACATATAAAGGGCATG	YDR463W	STP1	TF	IV	1386816	1386771
TATATAAGTCCATATATACG	YDR463W	STP1	TF	IV	1386816	1386771
TATGTACATAGACATATAAA	YDR463W	STP1	TF	IV	1386816	1386771
TTGAACGAATGTGGTATAGC	YDR463W	STP1	TF	IV	1386816	1386771
ATTTCAGGCATTACCAAAAC	YDR520C	URC2	TF	IV	1483403	1483485
CAAAAACTGTCAAAATTAAA	YDR520C	URC2	TF	IV	1483403	1483485
GTGAGTAAGCAAAATGTGAG	YDR520C	URC2	TF	IV	1483403	1483485
GTGTTCTGATTATCTTCACC	YDR520C	URC2	TF	IV	1483403	1483485
TTTGATACGGTTCTTCCTTA	YDR520C	URC2	TF	IV	1483403	1483485
AAAAAAATTTGAATTTAGGG	YEL009C	GCN4	TF	V	139763	140334
AAAACAAAAACTCACAACAC	YEL009C	GCN4	TF	V	139763	140334
AAAATTTCCGACTTTAAATA	YEL009C	GCN4	TF	V	139763	140334
ACTGCTTTCGAAGATCTTCG	YEL009C	GCN4	TF	V	139763	140334
TTTAAAGAAGACTAAAATTT	YEL009C	GCN4	TF	V	139763	140334
ATGAAGCAACAAAAAAAAAC	YER028C	MIG3	TF	V	211876	211944
CACCGTAGAAATTACTTCCT	YER028C	MIG3	TF	V	211876	211944
CTATGAAGCACACCGACTCA	YER028C	MIG3	TF	V	211876	211944
GACCCTTTCTTGCCATGAGT	YER028C	MIG3	TF	V	211876	211944
GTTCTTCAATCAGTAATACT	YER028C	MIG3	TF	V	211876	211944
TTCAATCAGTAATACTTGGA	YER028C	MIG3	TF	V	211876	211944
ACACTCTGTTATTGTGGGAT	YER040W	GLN3	TF	V	229795	229713
ATTGCCATGTCACTTTCTTT	YER040W	GLN3	TF	V	229795	229713
CAGAGAAAGATGTTCAAGAG	YER040W	GLN3	TF	V	229795	229713
GTTCCCGAAAGAAAGTGACA	YER040W	GLN3	TF	V	229795	229713
TCTTGTACTCTATCTCTACC	YER040W	GLN3	TF	V	229795	229713
TGCTCTATTACCCGGCGGAC	YER040W	GLN3	TF	V	229795	229713
AAAATAACATGGCCGTTAGA	YER064C	YER064C	TF	V	284222	284312
AAGATGTTTGAATATGCTAA	YER064C	YER064C	TF	V	284222	284312
GCATATTCAAACATCTTAAC	YER064C	YER064C	TF	V	284222	284312
GCTTTCTGTAGAAAATAACA	YER064C	YER064C	TF	V	284222	284312
TGTGTGTGTGTACATGTATG	YER064C	YER064C	TF	V	284222	284312
ACACGTCTTGATATGCTTTT	YER068W	MOT2	TF	V	293050	292983
CTTGATTGCCGTCTCTTCCC	YER068W	MOT2	TF	V	293050	292983
TTATATACGATACTTTTATT	YER068W	MOT2	TF	V	293050	292983
AAAAAACTGTGGCCGAATGG	YER069W	ARG5,6	TF	V	295410	295361
AGTCATCAATTACCACCATT	YER069W	ARG5,6	TF	V	295410	295361
ATCAAAAAACTGTGGCCGAA	YER069W	ARG5,6	TF	V	295410	295361
CAGTCTACATCAAAAAACTG	YER069W	ARG5,6	TF	V	295410	295361
CTTAACACATATACCACTAA	YER069W	ARG5,6	TF	V	295410	295361
TCTCTTTCTTTTGCCTTTAG	YER069W	ARG5,6	TF	V	295410	295361
AAAGTGCACACAGTTTAAAA	YER088C	DOT6	TF	V	335188	335277
AACCGAGTACAACAAAAACA	YER088C	DOT6	TF	V	335188	335277
ACTGTGAAAAGGAGGAAACA	YER088C	DOT6	TF	V	335188	335277
AGTACAACAAAAACAGGGAC	YER088C	DOT6	TF	V	335188	335277
TTCCATTCATTTGAGCAGCA	YER088C	DOT6	TF	V	335188	335277
TTTCTGATTCCGTCTTGTCG	YER088C	DOT6	TF	V	335188	335277
ACAAAAAAAAAAGAGGAACA	YER111C	SWI4	TF	V	385876	386196
ATATGCTAAACCAATGCTAA	YER111C	SWI4	TF	V	385876	386196
TAACCTAACAAAAAAAAAAG	YER111C	SWI4	TF	V	385876	386196
TTAACCATTTATTTCCTAAA	YER111C	SWI4	TF	V	385876	386196
TTATTGCCATCCTTTAGCAT	YER111C	SWI4	TF	V	385876	386196
TTTCCCGTTTAGGAAATAAA	YER111C	SWI4	TF	V	385876	386196
CTGTTTTGAATTTGTACAGT	YER130C	YER130C	TF	V	422446	422513
CTTTTGCCCAAGTTGTTGCC	YER130C	YER130C	TF	V	422446	422513
GATAGTTTATGAAGTCTAGC	YER130C	YER130C	TF	V	422446	422513
GCCCAAGTTGTTGCCCGGCG	YER130C	YER130C	TF	V	422446	422513
GCCCGGCGCGGTTCCTAGCG	YER130C	YER130C	TF	V	422446	422513
TCAGCTATCTATATATATCT	YER130C	YER130C	TF	V	422446	422513
AAGCTCGCGTAAGAGAAACT	YER148W	SPT15	TF	V	465303	465110
ACCATCAAGAATACCTATCA	YER148W	SPT15	TF	V	465303	465110
CCTCTGATAGCTGAGATGTC	YER148W	SPT15	TF	V	465303	465110
CTTGATGGTAAGAGTAAACA	YER148W	SPT15	TF	V	465303	465110
TTTCTCTTACGCGAGCTTTT	YER148W	SPT15	TF	V	465303	465110
AAAACATATATTCGCATCGA	YER169W	RPH1	TF	V	523369	523134
AACCGCAAGTAGCTACTTCA	YER169W	RPH1	TF	V	523369	523134
AACTAAAAAAAAAAAAAAAA	YER169W	RPH1	TF	V	523369	523134
ATTATCAAATAAGCCTAATC	YER184C	YER184C	TF	V	558680	558754
CTTTGTTTGTTTGAAAGGCT	YER184C	YER184C	TF	V	558680	558754
GAGTACTTTGTTTGTTTGAA	YER184C	YER184C	TF	V	558680	558754
GTATTCAAAAATAACTATTT	YER184C	YER184C	TF	V	558680	558754
TCTCATCGAATAAGCGCATT	YER184C	YER184C	TF	V	558680	558754
TGCGCTTATTCGATGAGATT	YER184C	YER184C	TF	V	558680	558754
AAATCATTGCGTCCGACCAC	YFL021W	GAT1	TF	VI	95966	95786
CACATCGTTCTGCTATGTGT	YFL021W	GAT1	TF	VI	95966	95786
GCTTTGTTGACGTTGGGCAC	YFL021W	GAT1	TF	VI	95966	95786
GGGTGCATGACTGATTGGTC	YFL021W	GAT1	TF	VI	95966	95786
TGATTGGTCCGGCCGATAAC	YFL021W	GAT1	TF	VI	95966	95786
TGTGTGGGTGCATGACTGAT	YFL021W	GAT1	TF	VI	95966	95786
AAGTGGCTCAGCATTAAGTA	YFL031W	HAC1	TF	VI	75179	75113
ATCGTACCGAGTGATGAACG	YFL031W	HAC1	TF	VI	75179	75113
TAGAAGAAATTTCACCTCAA	YFL031W	HAC1	TF	VI	75179	75113
TTCTAATATATAGTGAATGT	YFL031W	HAC1	TF	VI	75179	75113
TTGACACTGAGTTAAAGCCT	YFL031W	HAC1	TF	VI	75179	75113
TTGTTTTATTTAAACTTCCA	YFL031W	HAC1	TF	VI	75179	75113
AGAAGAGAAGAGATGAGCAA	YFR034C	PHO4	TF	VI	225958	225993
GCCAAATATTTCCGTGCGAG	YFR034C	PHO4	TF	VI	225958	225993
GCCGCTCGCACGGAAATATT	YFR034C	PHO4	TF	VI	225958	225993
GGCTGACCCGGCCGCTCGCA	YFR034C	PHO4	TF	VI	225958	225993
TGGTAGGCGAAAGGCTGACC	YFR034C	PHO4	TF	VI	225958	225993
TTTGCTCATCTCTTCTCTTC	YFR034C	PHO4	TF	VI	225958	225993
ACCTAATGAGTGGCAATAAG	YGL013C	PDR1	TF	VII	472298	472325
CAGAAAAGAATCCAAGAAAC	YGL013C	PDR1	TF	VII	472298	472325
GATTCTTTTCTGTATATTCT	YGL013C	PDR1	TF	VII	472298	472325
GCATGATAGCAGGACCATAG	YGL013C	PDR1	TF	VII	472298	472325
GTCAACAATAGCATGATAGC	YGL013C	PDR1	TF	VII	472298	472325
TATTGTTGACAATGAAAGAG	YGL013C	PDR1	TF	VII	472298	472325
ATATGGGCTTTGCATGGCTA	YGL035C	MIG1	TF	VII	433062	433089
CAGGCTGGACGAGAAAAGTG	YGL035C	MIG1	TF	VII	433062	433089
GAAAAGAGAATAGTCGTTCT	YGL035C	MIG1	TF	VII	433062	433089
GTACTCATTAACGAAGACAA	YGL035C	MIG1	TF	VII	433062	433089
TACACGAGAGTTGAGTATAG	YGL035C	MIG1	TF	VII	433062	433089
TTGTCTTCGTTAATGAGTAC	YGL035C	MIG1	TF	VII	433062	433089
AGCTAGTGAGAGCCTGAGAA	YGL071W	AFT1	TF	VII	372012	371554
ATATTGACTGTTGGATGAAA	YGL071W	AFT1	TF	VII	372012	371554
CACACCGCCGCACGCGAGTG	YGL071W	AFT1	TF	VII	372012	371554
CTCTTCACGACTCATCTACT	YGL071W	AFT1	TF	VII	372012	371554
GAGTGAGGTTGAACTGCACC	YGL071W	AFT1	TF	VII	372012	371554
TGATGAGCTTAACGATGAGG	YGL071W	AFT1	TF	VII	372012	371554
AACTCTTTGCCTTTATCTAC	YGL073W	HSF1	TF	VII	368753	368669
AGTACTGTTCCGGTAGATAA	YGL073W	HSF1	TF	VII	368753	368669
CAAGAGTTATATTTGAAATA	YGL073W	HSF1	TF	VII	368753	368669
GAAATAGGGTTGTTAAAGAA	YGL073W	HSF1	TF	VII	368753	368669
GGTTTGTCATATACCCGTGA	YGL073W	HSF1	TF	VII	368753	368669
TTACACTCGCAAAGATAATG	YGL073W	HSF1	TF	VII	368753	368669
AAAAAAATAAATGCTGAGAA	YGL096W	TOS8	TF	VII	325331	325255
AAGGGTTTGCAAAAAAAGAA	YGL096W	TOS8	TF	VII	325331	325255
TGTTATCTTTCATTCGCGCC	YGL096W	TOS8	TF	VII	325331	325255
TTAGAGCATTACTTCTTGAG	YGL096W	TOS8	TF	VII	325331	325255
TTGGGGGCAGTTCAATCTTT	YGL096W	TOS8	TF	VII	325331	325255
TTTCAGTGTGCTTCAAAACA	YGL096W	TOS8	TF	VII	325331	325255
AACAAAAACTAAAAACAACA	YGL162W	SUT1	TF	VII	198138	197991
ATACGTTTCTTGAGCAGGAG	YGL162W	SUT1	TF	VII	198138	197991
CAACAATACGTTTCTTGAGC	YGL162W	SUT1	TF	VII	198138	197991
GAAACAATAACCAGAAAGAT	YGL162W	SUT1	TF	VII	198138	197991
TCATAGTAGGTTTGTGATCT	YGL162W	SUT1	TF	VII	198138	197991
AAGAGCCGCAAGGCCTGGTT	YGL166W	CUP2	TF	VII	191129	191108
AGACGGCGGCTTGATAAAAG	YGL166W	CUP2	TF	VII	191129	191108
AGGGTAAGAGCCGCAAGGCC	YGL166W	CUP2	TF	VII	191129	191108
CACGCAGGGTAAGAGCCGCA	YGL166W	CUP2	TF	VII	191129	191108
CCCTGCGTGCCCGCGCACCC	YGL166W	CUP2	TF	VII	191129	191108
TCTAATAAATTACATCGCCA	YGL166W	CUP2	TF	VII	191129	191108
AAAAATCTCGTACGAGGATA	YGL209W	MIG2	TF	VII	95858	95811
AAGTTACTACGTATTATAGA	YGL209W	MIG2	TF	VII	95858	95811
AGATGTGATACCTGTCACCG	YGL209W	MIG2	TF	VII	95858	95811
TTCCCGGTCAAAAGCGTTTC	YGL209W	MIG2	TF	VII	95858	95811
TTTCTGGTATATAAGCGATT	YGL209W	MIG2	TF	VII	95858	95811
TTTTATTTTGTTTGTTCTCG	YGL209W	MIG2	TF	VII	95858	95811
AATATGAAATAGAATCTATA	YGL254W	FZF1	TF	VII	22304	22295
ACAAGTGGTACCAGAATACG	YGL254W	FZF1	TF	VII	22304	22295
CATGGCTTTGATCGGTAAGT	YGL254W	FZF1	TF	VII	22304	22295
GCTGGTATCATGGCTTTGAT	YGL254W	FZF1	TF	VII	22304	22295
TATATCCGTCATTGTTTTGG	YGL254W	FZF1	TF	VII	22304	22295
TCTTTTCGGTGCTGGTATCA	YGL254W	FZF1	TF	VII	22304	22295
AAAATTGAAGCAAATGACAC	YGR044C	RME1	TF	VII	583892	583981
AATTCAACTGTATGACTTAT	YGR044C	RME1	TF	VII	583892	583981
CAAAGGCCAGAGTGCCTTCG	YGR044C	RME1	TF	VII	583892	583981
GTGCCTTCGAGGAAATTAAA	YGR044C	RME1	TF	VII	583892	583981
TTTCTACTGTGTCAACGCAT	YGR044C	RME1	TF	VII	583892	583981
TTTTCTTATGCAGAGAACAA	YGR044C	RME1	TF	VII	583892	583981
AAAATAATTGACGTTTAATG	YGR067C	YGR067C	TF	VII	624786	624883
AGCTCTTAAGCCATGCCAAC	YGR067C	YGR067C	TF	VII	624786	624883
ATAGACAGACTGCACTTCAA	YGR067C	YGR067C	TF	VII	624786	624883
ATGCGTTCTATATAAATATG	YGR067C	YGR067C	TF	VII	624786	624883
CTTCTTCATGCCAGTTGGCA	YGR067C	YGR067C	TF	VII	624786	624883
ACTCTGCGCCCCCGTCTCTC	YGR249W	MGA1	TF	VII	988049	987577
CCCAAGCCAAAGCGAACCAT	YGR249W	MGA1	TF	VII	988049	987577
CCGATGGTTCGCTTTGGCTT	YGR249W	MGA1	TF	VII	988049	987577
GGCAGCAACCAGAGAGACGG	YGR249W	MGA1	TF	VII	988049	987577
TTAGCACCGATGGTTCGCTT	YGR249W	MGA1	TF	VII	988049	987577
TTCGCTTTGGCTTGGGCTTA	YGR249W	MGA1	TF	VII	988049	987577
AAAAAAAATTGATTTCGCCC	YHL009C	YAP3	TF	VIII	85060	85184
AACGTCCCCAGTTCGATCCT	YHL009C	YAP3	TF	VIII	85060	85184
AAGAAAGCTCAGAGGGCCTC	YHL009C	YAP3	TF	VIII	85060	85184
ATTTGGTTTCGTGGTCTAGT	YHL009C	YAP3	TF	VIII	85060	85184
CAGATCGATTTGAATATTAC	YHL009C	YAP3	TF	VIII	85060	85184
TTTCGTGGTCTAGTCGGTTA	YHL009C	YAP3	TF	VIII	85060	85184
AAATCATTTCAGACGGGTGA	YHL027W	RIM101	TF	VIII	51111	51013
AATTACGTCCGAGATGACGG	YHL027W	RIM101	TF	VIII	51111	51013
CAAAGATAAAATACTGAAAA	YHL027W	RIM101	TF	VIII	51111	51013
CTTATAAAATCATTTCAGAC	YHL027W	RIM101	TF	VIII	51111	51013
TAGCAATATTACTTTCTCAG	YHL027W	RIM101	TF	VIII	51111	51013
TTATCTTTTGTCTCGTAGAT	YHL027W	RIM101	TF	VIII	51111	51013
AAAGATACTCTTCGTTCGAA	YHR006W	STP2	TF	VIII	117814	117768
AATGCAAGAGAGCAAAAAGT	YHR006W	STP2	TF	VIII	117814	117768
ATAAAGTAAGCTATTAATGG	YHR006W	STP2	TF	VIII	117814	117768
CGCATGACATGCTCCTCTAA	YHR006W	STP2	TF	VIII	117814	117768
TCTTGCATTTGTCTGTTTGT	YHR006W	STP2	TF	VIII	117814	117768
AATATCACACTACACGAGCT	YHR056C	RSC30	TF	VIII	217834	217861
CCATCATGATTAAAAACAAA	YHR056C	RSC30	TF	VIII	217834	217861
CCTTGGCGTCCTACTAAGGA	YHR056C	RSC30	TF	VIII	217834	217861
CGTGTAGTGTGATATTTTGC	YHR056C	RSC30	TF	VIII	217834	217861
GTATCTTAGCAATTTATGAG	YHR056C	RSC30	TF	VIII	217834	217861
TGCAGGAATGATGCAAAGAG	YHR056C	RSC30	TF	VIII	217834	217861
AAAGATTGAACAACTCTTCG	YHR084W	STE12	TF	VIII	274174	273854
ATTGAGACGAAAACGGACAA	YHR084W	STE12	TF	VIII	274174	273854
CGTACGAGTACTTCGATTTA	YHR084W	STE12	TF	VIII	274174	273854
TGAAACACAGCATTTCTTTT	YHR084W	STE12	TF	VIII	274174	273854
ACGAGATCTCAAATATCTCG	YHR124W	NDT80	TF	VIII	356561	356534
AGCGCTTAAAATGAATGAAA	YHR124W	NDT80	TF	VIII	356561	356534
GAAACAAAAGACAACCGTTC	YHR124W	NDT80	TF	VIII	356561	356534
TCTCTGACAAAGCTCCAGAA	YHR124W	NDT80	TF	VIII	356561	356534
TCTTTTGTTTCGAAAAGCCA	YHR124W	NDT80	TF	VIII	356561	356534
TGTTATTTCTCTTTAATGAA	YHR124W	NDT80	TF	VIII	356561	356534
AACGACAAGGCCGATACCAC	YHR178W	STB5	TF	VIII	459299	459249
CACGGGAAAAATAGGGCGAG	YHR178W	STB5	TF	VIII	459299	459249
CCGATACCACGGGAAAAATA	YHR178W	STB5	TF	VIII	459299	459249
CCTTGTCGTTATATTCCCTG	YHR178W	STB5	TF	VIII	459299	459249
TATTTCCTCTACGTAACAAG	YHR178W	STB5	TF	VIII	459299	459249
TTATACCTCTTGTTACGTAG	YHR178W	STB5	TF	VIII	459299	459249
ATGAGCCCTGCCCTCACTTA	YHR206W	SKN7	TF	VIII	512732	512246
CCCTCATCTATATATAATCA	YHR206W	SKN7	TF	VIII	512732	512246
GCCCTGATTATATATAGATG	YHR206W	SKN7	TF	VIII	512732	512246
GTTTAAAGTCGATTAAAAGT	YHR206W	SKN7	TF	VIII	512732	512246
ATACACGATAACCTCTATAG	YIL036W	CST6	TF	IX	285666	285516
ATTATCATTGTCAGCAATTT	YIL036W	CST6	TF	IX	285666	285516
ATTGCTGACAATGATAATCG	YIL036W	CST6	TF	IX	285666	285516
CAGAAATAGAACCGCTATAG	YIL036W	CST6	TF	IX	285666	285516
TTCAATGACAATGACAATGA	YIL036W	CST6	TF	IX	285666	285516
TTGAGTAATATCACCTTACA	YIL036W	CST6	TF	IX	285666	285516
ATATCCTATACACATATGAA	YIL056W	VHR1	TF	IX	249991	249877
GCGTTTATGCTAAGATGCGA	YIL056W	VHR1	TF	IX	249991	249877
GCTAGTAGTATTTGTATAGT	YIL056W	VHR1	TF	IX	249991	249877
GGTACTTGTGTGGGTGAGAA	YIL056W	VHR1	TF	IX	249991	249877
TGAGTCAATTCAGGTCAGCT	YIL056W	VHR1	TF	IX	249991	249877
TGGTGTTATTGAGTCAATTC	YIL056W	VHR1	TF	IX	249991	249877
ATTTTGAGCTTGCCGTTGTG	YIL101C	XBP1	TF	IX	177250	177287
CACAAGCTACAGACGCCACG	YIL101C	XBP1	TF	IX	177250	177287
CAGTTCTTCTCCCCACACAA	YIL101C	XBP1	TF	IX	177250	177287
TATATGAATGCCGGGCCGCG	YIL101C	XBP1	TF	IX	177250	177287
TATGTACATATATGAATGCC	YIL101C	XBP1	TF	IX	177250	177287
AAGGTAAGAGACAAAGAAAA	YIL130W	ASG1	TF	IX	102782	102755
AGTAATGAGGTTTGTCTACC	YIL130W	ASG1	TF	IX	102782	102755
CAAAAGTGACTACAGTAATG	YIL130W	ASG1	TF	IX	102782	102755
TTTATAAAAAATTCGATTAC	YIL130W	ASG1	TF	IX	102782	102755
TTTCTTTGTCTCTTACCTTA	YIL130W	ASG1	TF	IX	102782	102755
ACGAAATAGGTTATGATCCA	YIL131C	FKH1	TF	IX	102235	102292
CCGGCTCTATAGAAGATTGA	YIL131C	FKH1	TF	IX	102235	102292
CCTTCAATCTTCTATAGAGC	YIL131C	FKH1	TF	IX	102235	102292
GGATGAGGTAAACAAAAAAA	YIL131C	FKH1	TF	IX	102235	102292
TAGGTTATGATCCATGGATG	YIL131C	FKH1	TF	IX	102235	102292
AATCAAGAACCCCCATATTA	YIR013C	GAT4	TF	IX	380384	381808
CCACACAAACAAACTTCTCT	YIR013C	GAT4	TF	IX	380384	381808
GGCCAGTTCTTGCATTAAAC	YIR013C	GAT4	TF	IX	380384	381808
TTATTCGCATCGTGTATCAA	YIR013C	GAT4	TF	IX	380384	381808
AGTGATATATAATCATGTTT	YJL056C	ZAP1	TF	X	333073	333148
ATTGCCTGCGATTTACTCTA	YJL056C	ZAP1	TF	X	333073	333148
GGATCTTCCTATTCAACTGT	YJL056C	ZAP1	TF	X	333073	333148
TAATGCTTCCGTCTCGCCGC	YJL056C	ZAP1	TF	X	333073	333148
TCACTGTGAATATAGGCCAG	YJL056C	ZAP1	TF	X	333073	333148
TGATTATATATCACTGCAGA	YJL056C	ZAP1	TF	X	333073	333148
AAAGGATAAACGGAAAACAA	YJL089W	SIP4	TF	X	265926	265921
AGACCTGCCATATTTCCTCT	YJL089W	SIP4	TF	X	265926	265921
CAATTTACAATCTAGTTCAG	YJL089W	SIP4	TF	X	265926	265921
GGCAAAAAAAAAAGTATATA	YJL089W	SIP4	TF	X	265926	265921
GGCGTGATCTCAGAACTCGG	YJL089W	SIP4	TF	X	265926	265921
TCGCTACTCTGAATAGACGA	YJL089W	SIP4	TF	X	265926	265921
CGAGTTAACACTAAGGGGAA	YJL103C	GSM1	TF	X	230881	231047
GTTATCTCCCCTCTCACTAA	YJL103C	GSM1	TF	X	230881	231047
TCGTCGTTCTCTGTGCTGAT	YJL103C	GSM1	TF	X	230881	231047
TCTCCCCTCTCACTAAGGGA	YJL103C	GSM1	TF	X	230881	231047
TGAGGCCTTCCCTTAGTGAG	YJL103C	GSM1	TF	X	230881	231047
TGTGTAACAAAGAAAATATC	YJL103C	GSM1	TF	X	230881	231047
AATTACTGATCCTAAATAGC	YJL110C	GZF3	TF	X	211577	211666
ACTCTGTTCGCCCGCTATTT	YJL110C	GZF3	TF	X	211577	211666
GAAAGAGAACATATTGCAAG	YJL110C	GZF3	TF	X	211577	211666
TTGAGGTTTTCACTTGATTT	YJL110C	GZF3	TF	X	211577	211666
AGCTCTGAAAATTCGAGATG	YJL127C	SPT10	TF	X	184220	184288
AGTCTAGAGTTGTTCTTGAT	YJL127C	SPT10	TF	X	184220	184288
CTCTATTCATTTACTTCTAA	YJL127C	SPT10	TF	X	184220	184288
GGCGTTAGTTCACTGCTCGG	YJL127C	SPT10	TF	X	184220	184288
TATGAAGGAGACTTCATGAT	YJL127C	SPT10	TF	X	184220	184288
TTCAGAGCTTACTAGATTCT	YJL127C	SPT10	TF	X	184220	184288
AAAAAAACGTGATAAGCACG	YJR060W	CBF1	TF	X	548759	548710
AATCGGACGAGAAAAGTATT	YJR060W	CBF1	TF	X	548759	548710
ATATTTTAAGCACTTGATGT	YJR060W	CBF1	TF	X	548759	548710
CAAGTGCTTAAAATATAATA	YJR060W	CBF1	TF	X	548759	548710
CCACCATGTCTCACCCACCA	YJR060W	CBF1	TF	X	548759	548710
GGTCAAAAAAAAAATAAAAT	YJR060W	CBF1	TF	X	548759	548710
AAAATTGTGATCTCGCCGCA	YJR127C	RSF2	TF	X	663059	663086
CGAACGGTTCCATCCGAAAC	YJR127C	RSF2	TF	X	663059	663086
CGCCGCACGGTGCTGCATCG	YJR127C	RSF2	TF	X	663059	663086
CTATTAAGAGAAATAATTTT	YJR127C	RSF2	TF	X	663059	663086
GGGGCAGAGTAGAGTGTACA	YJR127C	RSF2	TF	X	663059	663086
TTCCGCGATGCAGCACCGTG	YJR127C	RSF2	TF	X	663059	663086
ATGACTCAATCCCATAAACG	YKL015W	PUT3	TF	XI	408544	408446
ATTTCTCCGCGGCAATGAGG	YKL015W	PUT3	TF	XI	408544	408446
CGTATTTATCGTTATTGTAA	YKL015W	PUT3	TF	XI	408544	408446
GATATTTCTCCGCGGCAATG	YKL015W	PUT3	TF	XI	408544	408446
GATGATATACTTGACTTCGG	YKL015W	PUT3	TF	XI	408544	408446
TTATAAACGATATTTCTCCG	YKL015W	PUT3	TF	XI	408544	408446
AAAATAAGAACACATCAGTT	YKL038W	RGT1	TF	XI	365605	365370
AGTTAGCTACATGAAAAAAA	YKL038W	RGT1	TF	XI	365605	365370
ATAATCCGAGCTTCTTGAAA	YKL038W	RGT1	TF	XI	365605	365370
CAGTCTCAAAACTCCAAGCA	YKL038W	RGT1	TF	XI	365605	365370
CTTCTTGAAATGGCAGGTAT	YKL038W	RGT1	TF	XI	365605	365370
TCCGAGCTTCTTGAAATGGC	YKL038W	RGT1	TF	XI	365605	365370
AAAAAAGGAAAAATGGGGAG	YKL043W	PHD1	TF	XI	356748	356481
CATCCATATATATATAATTC	YKL043W	PHD1	TF	XI	356748	356481
CGAGTGCGAGGATGTCAGAA	YKL043W	PHD1	TF	XI	356748	356481
CTTTCGTTTGCAAAAGAAGG	YKL043W	PHD1	TF	XI	356748	356481
GAGCCAGAATTATATATATA	YKL043W	PHD1	TF	XI	356748	356481
TTATGACGTTTTCGAGTGCG	YKL043W	PHD1	TF	XI	356748	356481
AAAGTATTATGGCTATTTCT	YKL062W	MSN4	TF	XI	323228	323123
AATAAAATTTAAGTACCTAC	YKL062W	MSN4	TF	XI	323228	323123
AGATGCATGAGCATACCTGT	YKL062W	MSN4	TF	XI	323228	323123
ATTTAACGCCTTTATCAGTT	YKL062W	MSN4	TF	XI	323228	323123
ATTTCTGGGATTCCGCTTGC	YKL062W	MSN4	TF	XI	323228	323123
CTCTATAAATGTTAATTCTC	YKL062W	MSN4	TF	XI	323228	323123
AAAAATGCTAGACTAGTACC	YKL112W	ABF1	TF	XI	226570	226403
AAGTGTGTCATTTAATACTA	YKL112W	ABF1	TF	XI	226570	226403
ACCGAAAGTCACTGTTAACG	YKL112W	ABF1	TF	XI	226570	226403
CTTTGGTGACTTTCGTTAAT	YKL112W	ABF1	TF	XI	226570	226403
TAACGAGGTGTGATTCAGCC	YKL112W	ABF1	TF	XI	226570	226403
TACCAGCCGGGTGCCCAATC	YKL112W	ABF1	TF	XI	226570	226403
ATATGTCTCTAATTTTGGAA	YKL185W	ASH1	TF	XI	94499	94151
CTACGATATGTCTCTAATTT	YKL185W	ASH1	TF	XI	94499	94151
GAACAAGAATAAAGGATTTT	YKL185W	ASH1	TF	XI	94499	94151
GGCTGATCATTTTCCTTACG	YKL185W	ASH1	TF	XI	94499	94151
TAATATGTATACCTTATACA	YKL185W	ASH1	TF	XI	94499	94151
TTAATAATGATCTGTATTGC	YKL185W	ASH1	TF	XI	94499	94151
AAGCGGGAATAGCCATAAAA	YKL222C	YKL222C	TF	XI	5620	5738
ATCGCCTCTATGTTAAAAGC	YKL222C	YKL222C	TF	XI	5620	5738
CCAGCACTAGTAACCAATAA	YKL222C	YKL222C	TF	XI	5620	5738
CCGTTATTGGTTACTAGTGC	YKL222C	YKL222C	TF	XI	5620	5738
GAATGGAAATAATAAGAAAA	YKL222C	YKL222C	TF	XI	5620	5738
TATTCCCGCTTTTAACATAG	YKL222C	YKL222C	TF	XI	5620	5738
ATCCAAATTCAAGCTGACGC	YKR034W	DAL80	TF	XI	506898	506871
ATCCAGCGTCAGCTTGAATT	YKR034W	DAL80	TF	XI	506898	506871
CTGCATTGTGGCGGCATCCC	YKR034W	DAL80	TF	XI	506898	506871
CTTATCTCGCTGCATTGTGG	YKR034W	DAL80	TF	XI	506898	506871
TATAATGTAATATAGTATGA	YKR034W	DAL80	TF	XI	506898	506871
TCATATTATATATAAGAGAA	YKR034W	DAL80	TF	XI	506898	506871
AAAACTTTATAATAGATGTG	YKR099W	BAS1	TF	XI	635851	635586
CAGTCACAGAATAAAGCCCC	YKR099W	BAS1	TF	XI	635851	635586
GATTGCTTTAAAGTTTCCTG	YKR099W	BAS1	TF	XI	635851	635586
TCACCTTTGACGATGTGCAA	YKR099W	BAS1	TF	XI	635851	635586
TCTCCGTTGCACATCGTCAA	YKR099W	BAS1	TF	XI	635851	635586
ACAAGATAAGTGTACTGCAC	YLL054C	YLL054C	TF	XII	35204	35232
ATCTTGTCATAGATTTCTGA	YLL054C	YLL054C	TF	XII	35204	35232
TAAAAACAAAAAAAAAATAA	YLL054C	YLL054C	TF	XII	35204	35232
AGAGTATATTATAAGACGAG	YLR013W	GAT3	TF	XII	171339	171312
ATTTGATGGAAAAGAACAAA	YLR013W	GAT3	TF	XII	171339	171312
GAAGCAAATATAAAGCCAGA	YLR013W	GAT3	TF	XII	171339	171312
GGGTCTAGGGTCCAATTTGA	YLR013W	GAT3	TF	XII	171339	171312
TCATAGCAAATTCTTCCTTC	YLR013W	GAT3	TF	XII	171339	171312
TTTGTTCTTTTCCATCAAAT	YLR013W	GAT3	TF	XII	171339	171312
AATACCCAACTTCATTATTA	YLR014C	PPR1	TF	XII	174982	175009
GTATGTTTTATGTACTCTAA	YLR014C	PPR1	TF	XII	174982	175009
GTATTTTATGAAGCTCATCG	YLR014C	PPR1	TF	XII	174982	175009
GTGGTTTGCTTTATTCGCAC	YLR014C	PPR1	TF	XII	174982	175009
TATTTGTCTTCGTCCAATTA	YLR014C	PPR1	TF	XII	174982	175009
AACATCCGCTCACATATGAG	YLR098C	CHA4	TF	XII	339473	339485
CACAATCGCAGCAATGATGT	YLR098C	CHA4	TF	XII	339473	339485
GTAAACCTCTCATATGTGAG	YLR098C	CHA4	TF	XII	339473	339485
GTAGAGCTTCGAGTTTTAAA	YLR098C	CHA4	TF	XII	339473	339485
TAGAGAAGAAAAATACAATA	YLR098C	CHA4	TF	XII	339473	339485
AAACTTATAACAACCTCTCT	YLR131C	ACE2	TF	XII	406822	406977
CCATTAACGGGCAAATATTA	YLR131C	ACE2	TF	XII	406822	406977
CCTTAATATTTGCCCGTTAA	YLR131C	ACE2	TF	XII	406822	406977
GAAAGCATTTAGCCATTAAC	YLR131C	ACE2	TF	XII	406822	406977
GCTAGGTACAATGCCGAGAG	YLR131C	ACE2	TF	XII	406822	406977
TGGTTTACAGGTAAAGGATA	YLR131C	ACE2	TF	XII	406822	406977
AAGGGGAAGGTTCAATTTAC	YLR176C	RFX1	TF	XII	510232	510738
AGAGAGTGTGGTTCAATTTA	YLR176C	RFX1	TF	XII	510232	510738
CTTGAGCGTGGGGAAGGGGA	YLR176C	RFX1	TF	XII	510232	510738
GATTTACCCTACACCTCTCG	YLR176C	RFX1	TF	XII	510232	510738
TAAATTGAACCACACTCTCT	YLR176C	RFX1	TF	XII	510232	510738
TGCGTTATTACGACTATCGT	YLR176C	RFX1	TF	XII	510232	510738
ATGATGTAATCGTAGACGCA	YLR228C	ECM22	TF	XII	602463	602666
CAAGTTTGAACAATAGATGT	YLR228C	ECM22	TF	XII	602463	602666
CGAGTCACCAATTACGTTTT	YLR228C	ECM22	TF	XII	602463	602666
GACTCGTTCCTCGTTCTTGT	YLR228C	ECM22	TF	XII	602463	602666
GCGTTCGATAAACTCAACGA	YLR228C	ECM22	TF	XII	602463	602666
GTTACGATTGGGGAAAAGCA	YLR228C	ECM22	TF	XII	602463	602666
AAACAAGATGCTTTGATAAA	YLR256W	HAP1	TF	XII	646415	646388
AGAAAAAGAAAAAAAAAAAA	YLR256W	HAP1	TF	XII	646415	646388
CTATTGTTCTCCCAAAGAAT	YLR256W	HAP1	TF	XII	646415	646388
CTTACCTTCTTGCCTGCGAC	YLR256W	HAP1	TF	XII	646415	646388
GTTCCTGCAGTGCTCTTTTA	YLR256W	HAP1	TF	XII	646415	646388
ACTTAGAATACATCACGACA	YLR266C	PDR8	TF	XII	677724	677747
AGTAGATTTCATAGGAAAAT	YLR266C	PDR8	TF	XII	677724	677747
CATCACGACAAGGTGCAATG	YLR266C	PDR8	TF	XII	677724	677747
GCAGTGGAGCAATAACAACA	YLR266C	PDR8	TF	XII	677724	677747
GTACGGGACGAATAAGAAAG	YLR266C	PDR8	TF	XII	677724	677747
TGAGTCATTGTTGTACCCTC	YLR266C	PDR8	TF	XII	677724	677747
AAAAAAAAAAAAAATGTTAA	YLR278C	YLR278C	TF	XII	704024	704051
CCTTTTCTTAGTATCTTTCT	YLR278C	YLR278C	TF	XII	704024	704051
TTATATATGGTTCTTTAGAT	YLR278C	YLR278C	TF	XII	704024	704051
TTATTATTTACGTGTATTGT	YLR278C	YLR278C	TF	XII	704024	704051
TTCACGTACTCATAATCTTC	YLR278C	YLR278C	TF	XII	704024	704051
TTTTAGTCATTCATTATATA	YLR278C	YLR278C	TF	XII	704024	704051
AGATGGGAGGCAACGTGATG	YLR375W	STP3	TF	XII	871697	871665
GGAAGCATGGCAGTACCATC	YLR375W	STP3	TF	XII	871697	871665
GGCCGTGGTAAATGACTACA	YLR375W	STP3	TF	XII	871697	871665
TGGTACTGCCATGCTTCCAA	YLR375W	STP3	TF	XII	871697	871665
TGGTTTCGAGAAATCAGGGT	YLR375W	STP3	TF	XII	871697	871665
TTTTGTAGCCGTTGGAAGCA	YLR375W	STP3	TF	XII	871697	871665
ACGCGCCTACGTCGTGCAAG	YLR403W	SFP1	TF	XII	925568	924928
ATTTTGTCAGTTACATAATA	YLR403W	SFP1	TF	XII	925568	924928
CCTACGTCGTGCAAGGGGAC	YLR403W	SFP1	TF	XII	925568	924928
CCTGTCCCCTTGCACGACGT	YLR403W	SFP1	TF	XII	925568	924928
GCGACAGTGGCAAGTGACAA	YLR403W	SFP1	TF	XII	925568	924928
TGGGCGATGCATTCGTTAAA	YLR403W	SFP1	TF	XII	925568	924928
GAAGAGTATCATGATATATA	YLR451W	LEU3	TF	XII	1036093	1035993
GCAGTGCTAGGCGATAAATT	YLR451W	LEU3	TF	XII	1036093	1035993
GCGTAAAACCTCTCTTCGAT	YLR451W	LEU3	TF	XII	1036093	1035993
TAAAACCTCTCTTCGATCGG	YLR451W	LEU3	TF	XII	1036093	1035993
TATAACTCTTGTAGTTTACA	YLR451W	LEU3	TF	XII	1036093	1035993
TTTTACTTGAGGCAGGTTGA	YLR451W	LEU3	TF	XII	1036093	1035993
AGTACCTTTACGTTATATAT	YML007W	YAP1	TF	XIII	253848	253686
CAAAGCGCCGTCTTTGTCAT	YML007W	YAP1	TF	XIII	253848	253686
CTGGGTGCGGGTAACAATTT	YML007W	YAP1	TF	XIII	253848	253686
GCCGTCTTTGTCATGGGAAC	YML007W	YAP1	TF	XIII	253848	253686
GTAAAGGTACTGTGCTTAAT	YML007W	YAP1	TF	XIII	253848	253686
TCCGGTTCCCATGACAAAGA	YML007W	YAP1	TF	XIII	253848	253686
AACAATCTGTATGCTGTTTC	YML027W	YOX1	TF	XIII	221406	221335
ACTGTTACCTCGTTGTTCTG	YML027W	YOX1	TF	XIII	221406	221335
GGGCTACTTATTGCTCTATA	YML027W	YOX1	TF	XIII	221406	221335
GTTTGAAGTTTCCACGTACT	YML027W	YOX1	TF	XIII	221406	221335
TGATTTGGGTGAAAACACAG	YML027W	YOX1	TF	XIII	221406	221335
TGTATGTCCAACCTAGTACG	YML027W	YOX1	TF	XIII	221406	221335
ATTATTGATTTCTTTCCCGA	YML076C	WAR1	TF	XIII	115347	115363
CATGCTTCTCTTGAGTCATG	YML076C	WAR1	TF	XIII	115347	115363
CTGTGATCGGGAAGATCTTC	YML076C	WAR1	TF	XIII	115347	115363
GTGCGCCATCCGATAAATGT	YML076C	WAR1	TF	XIII	115347	115363
TTGCTCCTACATTTATCGGA	YML076C	WAR1	TF	XIII	115347	115363
ACTATGAACGAGCCATTACC	YML081W	TDA9	TF	XIII	104777	104632
ACTTTATTGAGACCAAACAA	YML081W	TDA9	TF	XIII	104777	104632
ATCGCAGCTATTTTAAATCC	YML081W	TDA9	TF	XIII	104777	104632
GCTATTTTAAATCCGGGTAA	YML081W	TDA9	TF	XIII	104777	104632
GGGTAATGGCTCGTTCATAG	YML081W	TDA9	TF	XIII	104777	104632
TCTCAATAAAGTGGTCGTAT	YML081W	TDA9	TF	XIII	104777	104632
AAAAATTGATGCATTAGCAT	YML113W	DAT1	TF	XIII	44045	44007
ACAGAACTATGTATGCAAAC	YML113W	DAT1	TF	XIII	44045	44007
CAAACTGTCCTAAAGTATAT	YML113W	DAT1	TF	XIII	44045	44007
GTCCTGCTCCAATATACTTT	YML113W	DAT1	TF	XIII	44045	44007
ATAAGTTAATAAAACACAAA	YMR016C	SOK2	TF	XIII	305593	305817
TAGAAGGCTTACACACGCAC	YMR016C	SOK2	TF	XIII	305593	305817
TTGTTTTCAGAAATTGAAAG	YMR016C	SOK2	TF	XIII	305593	305817
TTTTATTAACTTATCGAATG	YMR016C	SOK2	TF	XIII	305593	305817
AAACAAAGAAAAAAGATACC	YMR019W	STB4	TF	XIII	312156	312129
GATATTAAGTAGATAATGAG	YMR019W	STB4	TF	XIII	312156	312129
TCTCATTATCTACTTAATAT	YMR019W	STB4	TF	XIII	312156	312129
TCTTTGTTTTGAGAGGCTGA	YMR019W	STB4	TF	XIII	312156	312129
TTCCTCTTGCAAGAATATGA	YMR019W	STB4	TF	XIII	312156	312129
AGAATGGGAAAAACAAACTG	YMR037C	MSN2	TF	XIII	346517	346946
ATTTTCTGAAATTCGTAAAA	YMR037C	MSN2	TF	XIII	346517	346946
GAATTTCAGAAAATCAGAAT	YMR037C	MSN2	TF	XIII	346517	346946
TCTGTCTACGTCATACATAT	YMR037C	MSN2	TF	XIII	346517	346946
TTATTACCTGTCTCTTTCGC	YMR037C	MSN2	TF	XIII	346517	346946
TTGTTTCCAGCGAAAGAGAC	YMR037C	MSN2	TF	XIII	346517	346946
AAAATGTCAGACATCGAAGA	YMR043W	MCM1	TF	XIII	353871	353864
GTAAAATAAAATTGCTTGTT	YMR043W	MCM1	TF	XIII	353871	353864
TATAGGGAAAAAAACGGGAA	YMR043W	MCM1	TF	XIII	353871	353864
TCAGTTATAGGGAAAAAAAC	YMR043W	MCM1	TF	XIII	353871	353864
TTCTGTTGCCCATTATTAGT	YMR043W	MCM1	TF	XIII	353871	353864
AAAAAATAGAAACAAATAAT	YMR070W	MOT3	TF	XIII	409154	408957
CATCCTGTCATGATCTGCGC	YMR070W	MOT3	TF	XIII	409154	408957
CTTGTACCTGTTCCTTCTTG	YMR070W	MOT3	TF	XIII	409154	408957
GCAAGGAGTAGTGGCGATAA	YMR070W	MOT3	TF	XIII	409154	408957
GCGATAACGGTGTTTATTGC	YMR070W	MOT3	TF	XIII	409154	408957
TATCCAGCGCAGATCATGAC	YMR070W	MOT3	TF	XIII	409154	408957
ACAAATAAAATCAGTCCATG	YMR168C	CEP3	TF	XIII	599158	599217
AGTCCATGTGGATCTTTCAT	YMR168C	CEP3	TF	XIII	599158	599217
ATAACCAACCTTCAGAGAGC	YMR168C	CEP3	TF	XIII	599158	599217
ATCACCTGCTCTCTGAAGGT	YMR168C	CEP3	TF	XIII	599158	599217
GGTAGAGAATCAGGCGACAC	YMR168C	CEP3	TF	XIII	599158	599217
TATCCAATGAAAGATCCACA	YMR168C	CEP3	TF	XIII	599158	599217
ACGATTGAAGGGATCCGCTG	YMR182C	RGM1	TF	XIII	625167	625280
CCCACTCACGTCTATAGTCC	YMR182C	RGM1	TF	XIII	625167	625280
TACACGAAAGAAAGAGAAGG	YMR182C	RGM1	TF	XIII	625167	625280
AATAATTTAATAATTCATTA	YMR280C	CAT8	TF	XIII	831329	831411
CAACTTGTAAATTCTCTTTA	YMR280C	CAT8	TF	XIII	831329	831411
CCGCCGCTCCATGCATGTCT	YMR280C	CAT8	TF	XIII	831329	831411
GAGACATGCATGGAGCGGCG	YMR280C	CAT8	TF	XIII	831329	831411
GGCGGGGCTGATATTTTGTG	YMR280C	CAT8	TF	XIII	831329	831411
GTGGGGTACGAAAGCATGAT	YMR280C	CAT8	TF	XIII	831329	831411
ATCGTACTAAACTGCTGTGA	YNL027W	CRZ1	TF	XIV	579580	579471
GCAGAATGTCTACTACGTCG	YNL027W	CRZ1	TF	XIV	579580	579471
TAAAGTACAATCAAAAGAGC	YNL027W	CRZ1	TF	XIV	579580	579471
TTCAGGTGGGAAAAGTGAGA	YNL027W	CRZ1	TF	XIV	579580	579471
AACAAAAAAGTGACATTCAT	YNL068C	FKH2	TF	XIV	498289	498499
ATTTACCTAGAAAATCCAAA	YNL068C	FKH2	TF	XIV	498289	498499
CGATTTCGCTCATTAAAAGA	YNL068C	FKH2	TF	XIV	498289	498499
CTGTGCCATTTGGATTTTCT	YNL068C	FKH2	TF	XIV	498289	498499
GCGGTTCAATTCAGTGGAAA	YNL068C	FKH2	TF	XIV	498289	498499
TTCGCTCGCCCTGTGCCATT	YNL068C	FKH2	TF	XIV	498289	498499
CCAAACTTGGTCCTTTTAAC	YNL167C	SKO1	TF	XIV	321359	321703
CCAGTTAAAAGGACCAAGTT	YNL167C	SKO1	TF	XIV	321359	321703
CCCTCTGCGACAAAGTTAGC	YNL167C	SKO1	TF	XIV	321359	321703
CCTGCTAACTTTGTCGCAGA	YNL167C	SKO1	TF	XIV	321359	321703
GGGAAAAAAGTAGAATCGAA	YNL167C	SKO1	TF	XIV	321359	321703
TACCCAGAATTCAATTTCAA	YNL167C	SKO1	TF	XIV	321359	321703
AAACAAACCCATAGCCCAAA	YNL216W	RAP1	TF	XIV	241689	241606
AAACTTCAACAACGAAGAAG	YNL216W	RAP1	TF	XIV	241689	241606
AATTTCAATGAAACTTTCGC	YNL216W	RAP1	TF	XIV	241689	241606
CTACAAGTATTCTTGCCCAA	YNL216W	RAP1	TF	XIV	241689	241606
TTTACTACCTTTTGGGCTAT	YNL216W	RAP1	TF	XIV	241689	241606
ATCCACCGATTCATCCATTA	YNL314W	DAL82	TF	XIV	44447	44444
CCAATTGCCTTGTTAAAAAT	YNL314W	DAL82	TF	XIV	44447	44444
GCGACAGCTGATTAGAAATA	YNL314W	DAL82	TF	XIV	44447	44444
TATTTTGACGCCGTAATCGA	YNL314W	DAL82	TF	XIV	44447	44444
TTAGGCGGAGCCAACCATAA	YNL314W	DAL82	TF	XIV	44447	44444
TTCTTCACATCCTTCGATTA	YNL314W	DAL82	TF	XIV	44447	44444
AGCGTTCGCAACAAGCAGTA	YNR063W	YNR063W	TF	XIV	746943	746862
ATATTATTAAGGGAACTTGA	YNR063W	YNR063W	TF	XIV	746943	746862
TTCTTCAAACTCAAGTGACT	YNR063W	YNR063W	TF	XIV	746943	746862
AGCTCATAAGATGCTGATTA	YOL028C	YAP7	TF	XV	271370	271587
ATAGCCTTGTTTGCTTTCTA	YOL028C	YAP7	TF	XV	271370	271587
CCCACCGTAGAAAGCAAACA	YOL028C	YAP7	TF	XV	271370	271587
TGAGCTGGATTTTCATATAT	YOL028C	YAP7	TF	XV	271370	271587
TTAATCAGCATCTTATGAGC	YOL028C	YAP7	TF	XV	271370	271587
AAAAAAGAATAAATGTCTTA	YOL089C	HAL9	TF	XV	153490	153552
AGATTATACCAAAACCAAAC	YOL089C	HAL9	TF	XV	153490	153552
GAAACATCTCTTACCCTGTT	YOL089C	HAL9	TF	XV	153490	153552
TCTCTTACCCTGTTTGGTTT	YOL089C	HAL9	TF	XV	153490	153552
TTCAAACCGAAGATTTGGAG	YOL089C	HAL9	TF	XV	153490	153552
TTGAATATTGGCTTGTGCTA	YOL089C	HAL9	TF	XV	153490	153552
ATTTCCTGTTTAACAAACTA	YOL116W	MSN1	TF	XV	99809	99678
CAAACTGGCCTCTAACAATC	YOL116W	MSN1	TF	XV	99809	99678
CCTACAAAGCGTTGATGGTA	YOL116W	MSN1	TF	XV	99809	99678
CTATAAACGAAATCTTCGAA	YOL116W	MSN1	TF	XV	99809	99678
TCGTGTAAACATTACGATTT	YOL116W	MSN1	TF	XV	99809	99678
TCTGGAATAGAATGTCGATC	YOL116W	MSN1	TF	XV	99809	99678
AAATCGTAACTAGGAGCAGA	YOR028C	CIN5	TF	XV	384420	384682
AGTTGCCTCACCGATCCCAA	YOR028C	CIN5	TF	XV	384420	384682
CTCTCTCCCTAGTATTGAAA	YOR028C	CIN5	TF	XV	384420	384682
GAAAAAAAAAAAATCGGAAC	YOR028C	CIN5	TF	XV	384420	384682
GGCGCTGAAAAAAAAAAAAT	YOR028C	CIN5	TF	XV	384420	384682
TTTTCTTTGCATGTCACCAT	YOR028C	CIN5	TF	XV	384420	384682
GAACCTTGTAGTACTATAGA	YOR113W	AZF1	TF	XV	534075	533996
GATTTCGCTTCTTTGAGAAG	YOR113W	AZF1	TF	XV	534075	533996
GTCCCAATTAATTTCTCTGT	YOR113W	AZF1	TF	XV	534075	533996
TGAGAAGTGGAGGAAAAGAA	YOR113W	AZF1	TF	XV	534075	533996
TTCGCTTCTTTGAGAAGTGG	YOR113W	AZF1	TF	XV	534075	533996
TTCTCAAAGAAGCGAAATCG	YOR113W	AZF1	TF	XV	534075	533996
ACCTGTCACTGTGGCGATGA	YOR140W	SFL1	TF	XV	586981	586649
ATCCATCGCTGCATCTCCGC	YOR140W	SFL1	TF	XV	586981	586649
CCCGCCCGGCACAGATGCCT	YOR140W	SFL1	TF	XV	586981	586649
CTCTATACAGGTGCACACAA	YOR140W	SFL1	TF	XV	586981	586649
TCGCCCGGACATCACCCGCC	YOR140W	SFL1	TF	XV	586981	586649
TTCCGGCGGAGATGCAGCGA	YOR140W	SFL1	TF	XV	586981	586649
ATGATCGTTTTAAGCTCACA	YOR162C	YRR1	TF	XV	641992	642180
CTGGCAGAAATCATAGTGAA	YOR162C	YRR1	TF	XV	641992	642180
GAGGCTGATATACGGGGAAA	YOR162C	YRR1	TF	XV	641992	642180
GATTTCTGCCAGTATCATAC	YOR162C	YRR1	TF	XV	641992	642180
GATTTCTGCCAGTATGATAC	YOR162C	YRR1	TF	XV	641992	642180
GTGGAATACTATAAATGTCT	YOR162C	YRR1	TF	XV	641992	642180
AGGATCAGTACGTTAGACAA	YOR172W	YRM1	TF	XV	654210	654166
CATTAACAACTCCCTTTACC	YOR172W	YRM1	TF	XV	654210	654166
CCTGAAAAAAACGTGCTGCA	YOR172W	YRM1	TF	XV	654210	654166
GACAAGGGAAAGTATCAGAT	YOR172W	YRM1	TF	XV	654210	654166
GCAAGAGTATAGAAAGTCAG	YOR172W	YRM1	TF	XV	654210	654166
TTGTGTTCTTGATAACCTCC	YOR172W	YRM1	TF	XV	654210	654166
ACAAAAATGGAAAGTAGGTA	YOR337W	TEA1	TF	XV	954344	954212
AGCAGATTATCCAGTAACAT	YOR337W	TEA1	TF	XV	954344	954212
CTTTGATGACAAAAGATCAC	YOR337W	TEA1	TF	XV	954344	954212
TAACCAATTGATAACCGTTT	YOR337W	TEA1	TF	XV	954344	954212
TCAAAGAATCTAATGAGTCA	YOR337W	TEA1	TF	XV	954344	954212
ATTGATATATGAAGTGAAAA	YOR344C	TYE7	TF	XV	978069	978201
CACTTCATATATCAATTCAT	YOR344C	TYE7	TF	XV	978069	978201
CTGAATCTGAATTTGATAAT	YOR344C	TYE7	TF	XV	978069	978201
CTTTAGATCGGTACTGCTTG	YOR344C	TYE7	TF	XV	978069	978201
ATATTTATTTCTATTAGTTT	YOR380W	RDR1	TF	XV	1051290	1051082
GAACAACGATATCCTTTCAA	YOR380W	RDR1	TF	XV	1051290	1051082
GGCATCGGGTTGAGCGGACT	YOR380W	RDR1	TF	XV	1051290	1051082
TACATGGGCATCGGGTTGAG	YOR380W	RDR1	TF	XV	1051290	1051082
TATAGAGAAATACTTCATCG	YOR380W	RDR1	TF	XV	1051290	1051082
TTGTCGCAGCAACGTATGCA	YOR380W	RDR1	TF	XV	1051290	1051082
CCTATGTAAACTTAAAAGGG	YPL021W	ECM23	TF	XVI	511101	511074
CCTCCCTTTTAAGTTTACAT	YPL021W	ECM23	TF	XVI	511101	511074
CTGCCTATGTAAACTTAAAA	YPL021W	ECM23	TF	XVI	511101	511074
GGCATTTATGACTTGAGATT	YPL021W	ECM23	TF	XVI	511101	511074
GGTAACAATATTTGCTATAC	YPL021W	ECM23	TF	XVI	511101	511074
TTTGTACAAAACGATCGAAG	YPL021W	ECM23	TF	XVI	511101	511074
GATTTGATCATTAACAAGTT	YPL038W	MET31	TF	XVI	480535	480507
TAGAACAAAAAAAAAATTGA	YPL038W	MET31	TF	XVI	480535	480507
TCAAATCTCTTTACGTACTG	YPL038W	MET31	TF	XVI	480535	480507
AGATTTAAACTCCGTACACC	YPL075W	GCR1	TF	XVI	412254	412176
ATGTTCAATTAAGATGCAGA	YPL075W	GCR1	TF	XVI	412254	412176
GACTTTCTCGCTATTAACTG	YPL075W	GCR1	TF	XVI	412254	412176
TCCACAAATGTAGAATTTTC	YPL075W	GCR1	TF	XVI	412254	412176
TCCGGAAAATTCTACATTTG	YPL075W	GCR1	TF	XVI	412254	412176
TCCTAATGCTGAAGCTTCAT	YPL075W	GCR1	TF	XVI	412254	412176
CTTAACGGCGCAGCATCACC	YPL089C	RLM1	TF	XVI	381150	381444
CTTTAATTATTATTGTTCAG	YPL089C	RLM1	TF	XVI	381150	381444
GAAATCGTCTTATCATTATT	YPL089C	RLM1	TF	XVI	381150	381444
GATTTCTGATAAAAATAAAA	YPL089C	RLM1	TF	XVI	381150	381444
GCGGCTTGGCATTCATCACC	YPL089C	RLM1	TF	XVI	381150	381444
TCATTATTGGGCTCTCTTAA	YPL089C	RLM1	TF	XVI	381150	381444
AATTATTGTATTTGAAGAAA	YPL128C	TBF1	TF	XVI	308221	308308
CACAATCTTAAATGTTGGCA	YPL128C	TBF1	TF	XVI	308221	308308
CGCCCCTTTCCGTAGAAGCC	YPL128C	TBF1	TF	XVI	308221	308308
CTTGCCAACATTTAAGATTG	YPL128C	TBF1	TF	XVI	308221	308308
TAGTCGGAATGAGGTCTCGC	YPL128C	TBF1	TF	XVI	308221	308308
TCTCTTCTCTTATATATGCA	YPL128C	TBF1	TF	XVI	308221	308308
AACATTATTCTCCCCATCTA	YPL133C	RDS2	TF	XVI	301228	301349
ACAGATCCGCTCCTTAGATG	YPL133C	RDS2	TF	XVI	301228	301349
AGATGGGGAGAATAATGTTT	YPL133C	RDS2	TF	XVI	301228	301349
GAAAAAAGGATGAGGTCTCT	YPL133C	RDS2	TF	XVI	301228	301349
GGGAGAATAATGTTTTGGAA	YPL133C	RDS2	TF	XVI	301228	301349
TAAAAAAAACTTTATCTCAC	YPL133C	RDS2	TF	XVI	301228	301349
ACACGCTGTAAGAAAACAAA	YPL177C	CUP9	TF	XVI	213962	214087
ATGACTGATTTCGTCGCGCC	YPL177C	CUP9	TF	XVI	213962	214087
TATCGCTTGAAAACAAGGGT	YPL177C	CUP9	TF	XVI	213962	214087
TTGGTAAGATTATGTTAAAT	YPL177C	CUP9	TF	XVI	213962	214087
AAAAAAAAAAATCGTTTCGT	YPL202C	AFT2	TF	XVI	169338	169408
AACTGTGCAAATTAAACTGA	YPL202C	AFT2	TF	XVI	169338	169408
ATCGTTTCGTGGGCCGAGAT	YPL202C	AFT2	TF	XVI	169338	169408
GAAAGCCACTTTACCGATCT	YPL202C	AFT2	TF	XVI	169338	169408
GTGGGCCGAGATCGGTAAAG	YPL202C	AFT2	TF	XVI	169338	169408
TCGTGTTCACTATTATGTAT	YPL202C	AFT2	TF	XVI	169338	169408
AAGATTTGTTTGCTCCTTCA	YPL230W	USV1	TF	XVI	115312	115156
CAAGACGAAACTTTATCTGC	YPL230W	USV1	TF	XVI	115312	115156
CCGCCGTTGAGTCCCCCTAA	YPL230W	USV1	TF	XVI	115312	115156
GGAAGACTGTTGAACGGTTA	YPL230W	USV1	TF	XVI	115312	115156
TAGCGGTGGGAAGCATCCTT	YPL230W	USV1	TF	XVI	115312	115156
TGATTAATTCTTATTCATCC	YPL230W	USV1	TF	XVI	115312	115156
ATAGCTCATAAAACAGAAAA	YPL248C	GAL4	TF	XVI	82356	82378
CAGTAGCTTCATCTTTCAGG	YPL248C	GAL4	TF	XVI	82356	82378
GCACGCCATCATTTTAAGAG	YPL248C	GAL4	TF	XVI	82356	82378
ATTGAAATCATGTCCAATAA	YPR008W	HAA1	TF	XVI	573018	572701
CACTTTATAAGAAAAAAAAA	YPR008W	HAA1	TF	XVI	573018	572701
TATTACTAAGACCAATTAGC	YPR008W	HAA1	TF	XVI	573018	572701
TGATTTCAATAGTCACATTG	YPR008W	HAA1	TF	XVI	573018	572701
TTCAATAGTCACATTGGGGC	YPR008W	HAA1	TF	XVI	573018	572701
TTGGGGCAGGAAAAAGAAAA	YPR008W	HAA1	TF	XVI	573018	572701
AAAAGAAATTTTCTTGCTAA	YPR009W	SUT2	TF	XVI	576552	576458
AACCACCAAAGGTTAAATGG	YPR009W	SUT2	TF	XVI	576552	576458
ATCAACCACCAAAGGTTAAA	YPR009W	SUT2	TF	XVI	576552	576458
CAAGTGCGTTTTCTTTCTTA	YPR009W	SUT2	TF	XVI	576552	576458
CATAAGAAAGAAAACGCACT	YPR009W	SUT2	TF	XVI	576552	576458
TCAAACCTCCATTTAACCTT	YPR009W	SUT2	TF	XVI	576552	576458
CAAAACCCAGATATACTTTT	YPR013C	YPR013C	TF	XVI	585585	586163
CAAGGTGGAATGCTCCCGTA	YPR013C	YPR013C	TF	XVI	585585	586163
CAGCAATCTTGAGAACAATC	YPR013C	YPR013C	TF	XVI	585585	586163
CCGTACCTAAAAGTATATCT	YPR013C	YPR013C	TF	XVI	585585	586163
TCATATAGGAAATATCCTTA	YPR013C	YPR013C	TF	XVI	585585	586163
TTGGAAAATCTTCCGACACG	YPR013C	YPR013C	TF	XVI	585585	586163
AAGACGTTTGCTTATCGTAT	YPR015C	YPR015C	TF	XVI	591026	591104
ACTGAAACCCTAAATATGAA	YPR015C	YPR015C	TF	XVI	591026	591104
CCCTAAATATGAACGGCATT	YPR015C	YPR015C	TF	XVI	591026	591104
TATATAATATAAAGAATTCT	YPR015C	YPR015C	TF	XVI	591026	591104
TCTTCAACACTAATTAAATG	YPR015C	YPR015C	TF	XVI	591026	591104
TGTCGCTCTTTTGACCTCAT	YPR015C	YPR015C	TF	XVI	591026	591104
AGCTAGCTTCACTGCTTTAT	YPR022C	YPR022C	TF	XVI	607312	607349
TCTTACTGTAATTCGATCAG	YPR022C	YPR022C	TF	XVI	607312	607349
GTGAAGCTAGCTCTTAATAT	YPR022C	YPR022C	TF	XVI	607312	607349
ATAGTAAAGCACAGTCGCAA	YPR052C	NHP6A	TF	XVI	665974	665997
CCCACCGCTAAATAAACGAA	YPR052C	NHP6A	TF	XVI	665974	665997
CCGTTCGTTTATTTAGCGGT	YPR052C	NHP6A	TF	XVI	665974	665997
GACTGTGCTTTACTATGTAT	YPR052C	NHP6A	TF	XVI	665974	665997
GTTCAAGTGTCACAAATTAG	YPR052C	NHP6A	TF	XVI	665974	665997
TTCGCCGTTCGTTTATTTAG	YPR052C	NHP6A	TF	XVI	665974	665997
CAAATAAGATAGAGCAGAAA	YPR065W	ROX1	TF	XVI	679693	679637
CGCATATAATTATACATTTA	YPR065W	ROX1	TF	XVI	679693	679637
TAGTATTTTCTGGAATAATG	YPR065W	ROX1	TF	XVI	679693	679637
TTTCACTTTGCGTAATGTAA	YPR065W	ROX1	TF	XVI	679693	679637
CAACGTTCAGAATGATAGTA	YPR104C	FHL1	TF	XVI	736433	736709
GAGCTACTCCTTTCTTAGCT	YPR104C	FHL1	TF	XVI	736433	736709
TATAAACGCAAACATAATCT	YPR104C	FHL1	TF	XVI	736433	736709
TTCCGTCACCAAGCTAAGAA	YPR104C	FHL1	TF	XVI	736433	736709
TTCTGAACGTTGCGATTAAC	YPR104C	FHL1	TF	XVI	736433	736709
CTGTTGAAATCGCTGTCAAA	YPR186C	PZF1	TF	XVI	911022	911027
TCAATCACAACCTTGAAGAA	YPR186C	PZF1	TF	XVI	911022	911027
TCCTGTTTAAGTTCGGCCAG	YPR186C	PZF1	TF	XVI	911022	911027
ACAATACTCATATTCCTTCA	YPR196W	YPR196W	TF	XVI	931376	931347
GCTGTAATTCAGGCCACTCC	YPR196W	YPR196W	TF	XVI	931376	931347
TAGTAACGCAAGCAGTCATC	YPR196W	YPR196W	TF	XVI	931376	931347
TCGAGAAGTTTTATATCCTG	YPR196W	YPR196W	TF	XVI	931376	931347
TTCAAACCTGCAATATCGTC	YPR196W	YPR196W	TF	XVI	931376	931347
TTGTATTGTTCACACTTAAA	YPR196W	YPR196W	TF	XVI	931376	931347
AGGAAGTGGTGAATAAGATT	YAL017W	PSK1	Kin	I	120225	119840
CACGTGACTCAATAATACGA	YAL017W	PSK1	Kin	I	120225	119840
TTTCAACGAATGCTATGTTG	YAL017W	PSK1	Kin	I	120225	119840
CAGTGGCACAGTCTTCCGAT	YAR018C	KIN3	Kin	I	171703	171711
CCGTAGTCCTCAGCAGCAGC	YAR018C	KIN3	Kin	I	171703	171711
GATATCTGACATGATTGCAG	YAR018C	KIN3	Kin	I	171703	171711
GCTGAGGACTACGGTATTCT	YAR018C	KIN3	Kin	I	171703	171711
TATTTACGTTTAACCTAATT	YAR018C	KIN3	Kin	I	171703	171711
TTTCATTACGTTTCCTAATT	YAR018C	KIN3	Kin	I	171703	171711
AAAGAGGCATAATCAAAATT	YAR019C	CDC15	Kin	I	175135	175168
AAAGCGGAAAGACCATCGCA	YAR019C	CDC15	Kin	I	175135	175168
CTATACTGTAGTGCTCTGTG	YAR019C	CDC15	Kin	I	175135	175168
TAATCCTTTCCACCTTGCGA	YAR019C	CDC15	Kin	I	175135	175168
TATAGTCTTACCAGGAAAAT	YAR019C	CDC15	Kin	I	175135	175168
TCTACTTGGAGGCTCGAGGA	YAR019C	CDC15	Kin	I	175135	175168
ATAGCGCATGTATGTGTGTT	YBL009W	ALK2	Kin	II	207194	207160
TCATTTGCTTGCTTTGAAAG	YBL009W	ALK2	Kin	II	207194	207160
TGAAAAAAAAAAAAAACGTT	YBL009W	ALK2	Kin	II	207194	207160
TGAGAAAATGAATTTTGATG	YBL009W	ALK2	Kin	II	207194	207160
ACGGTAGTTGAGAAAAAAAC	YBL016W	FUS3	Kin	II	192451	191912
AGTTGAGAAAAAAACCGGAA	YBL016W	FUS3	Kin	II	192451	191912
CAACTACTCGGGTCTTTATA	YBL016W	FUS3	Kin	II	192451	191912
CTCTCAAGAAGCACAAAAAA	YBL016W	FUS3	Kin	II	192451	191912
GCACTAAACTAGAGGAAAGA	YBL016W	FUS3	Kin	II	192451	191912
TGCATCATGCTGTTATTTAG	YBL016W	FUS3	Kin	II	192451	191912
AAAAAAGCCTTCAAAGAAAA	YBL088C	TEL1	Kin	II	59382	59409
AGCAAACAGACACGTTAAGA	YBL088C	TEL1	Kin	II	59382	59409
GTCAAAATATGCATATTGTA	YBL088C	TEL1	Kin	II	59382	59409
TTGCTAGTGAGAAACAAGTA	YBL088C	TEL1	Kin	II	59382	59409
AGTATAACATTGTATTTATG	YBL105C	PKC1	Kin	II	17696	17962
GGTGGCAGAGACTTTTACAA	YBL105C	PKC1	Kin	II	17696	17962
TAAAGAGAAGTTGCAAGATT	YBL105C	PKC1	Kin	II	17696	17962
TCTATCGAAAGTAATACGAC	YBL105C	PKC1	Kin	II	17696	17962
AACAGTATGCTCAGCTAGAT	YBR028C	YPK3	Kin	II	296002	296036
AATCTAGCTGAGCATACTGT	YBR028C	YPK3	Kin	II	296002	296036
ATAATTTACATAAACTAAAT	YBR028C	YPK3	Kin	II	296002	296036
GTTACTTCTAAAATATTGAG	YBR028C	YPK3	Kin	II	296002	296036
TTATACTTATGACTATATGT	YBR028C	YPK3	Kin	II	296002	296036
CTGTGTTGCTTATGCTCCCG	YBR059C	AKL1	Kin	II	360187	360337
TAGCATTGTTGAATCAGAAT	YBR059C	AKL1	Kin	II	360187	360337
TCGGTTATTGAGCTCTGAAT	YBR059C	AKL1	Kin	II	360187	360337
AACTTCTATACACATATAGC	YBR097W	VPS15	Kin	II	436951	436883
ATTTATATATTTTATAATAC	YBR097W	VPS15	Kin	II	436951	436883
CTTAAGCAGACAAGTTGAAT	YBR097W	VPS15	Kin	II	436951	436883
TCTGCGTTATATTTTATCTT	YBR097W	VPS15	Kin	II	436951	436883
TGGCTATGGAAGGTGATGCT	YBR097W	VPS15	Kin	II	436951	436883
TTTCCACGAGACAGTACCAT	YBR097W	VPS15	Kin	II	436951	436883
AACAAAAAAAAAAAAAACTA	YBR136W	MEC1	Kin	II	505668	505641
CAGTCTTGTGGGCCTTTACG	YBR136W	MEC1	Kin	II	505668	505641
GAACGACATACACCGCGTAA	YBR136W	MEC1	Kin	II	505668	505641
TCCCTTATAAATCAAATAGA	YBR136W	MEC1	Kin	II	505668	505641
TTCCATCTATTTGATTTATA	YBR136W	MEC1	Kin	II	505668	505641
ATACATATATGGCCTTATTA	YBR160W	CDC28	Kin	II	560078	560000
GAGAAAAAAAGAGAAAAATT	YBR160W	CDC28	Kin	II	560078	560000
GCTTTTCCAGAATATCATAT	YBR160W	CDC28	Kin	II	560078	560000
TGGCGTTTGTTGCCCTAATA	YBR160W	CDC28	Kin	II	560078	560000
TGTACCAATATATACATATA	YBR160W	CDC28	Kin	II	560078	560000
TTCCACTGTAGCTGATGTGC	YBR160W	CDC28	Kin	II	560078	560000
AAATTTTCAACATTACTACG	YBR274W	CHK1	Kin	II	749594	749544
AACATTTGGTTACGGCTGTT	YBR274W	CHK1	Kin	II	749594	749544
ACATCCTTGATATGGGGTAA	YBR274W	CHK1	Kin	II	749594	749544
AGTAATGTTGAAAATTTAAA	YBR274W	CHK1	Kin	II	749594	749544
ATGTCATTTTAATAATTGAA	YBR274W	CHK1	Kin	II	749594	749544
GTGCTTCTAACATTTGGTTA	YBR274W	CHK1	Kin	II	749594	749544
AACGAGATGTTTTCCTTTTA	YCL024W	KCC4	Kin	III	79162	79080
ATGTTTGCCATGGTAGGTTG	YCL024W	KCC4	Kin	III	79162	79080
CAGTCATACTGCAGTAGTTC	YCL024W	KCC4	Kin	III	79162	79080
GCCATGGTAGGTTGAGGTAA	YCL024W	KCC4	Kin	III	79162	79080
GCTAATATGTTTTCCTTAAA	YCL024W	KCC4	Kin	III	79162	79080
TAAAAAAGAAGATGTAAATT	YCL024W	KCC4	Kin	III	79162	79080
ATTTGATGAAATGACGTGCC	YCR008W	SAT4	Kin	III	128470	127988
TAATATTACAGCTTTTAAAG	YCR008W	SAT4	Kin	III	128470	127988
TATATATACTATTTGTATAG	YCR008W	SAT4	Kin	III	128470	127988
TCAACCCCCGGCATGGCGAA	YCR008W	SAT4	Kin	III	128470	127988
TCATTTCATCAAATCAACAT	YCR008W	SAT4	Kin	III	128470	127988
TGGCGAATGGAAAAATCACC	YCR008W	SAT4	Kin	III	128470	127988
AAATTTTCAATTCGAGACAT	YCR073C	SSK22	Kin	III	246583	246648
ACAACATACGATAAGAATTG	YCR073C	SSK22	Kin	III	246583	246648
CATCATCATTTTCACCTACA	YCR073C	SSK22	Kin	III	246583	246648
TATTATCATTGAAATTTGTT	YCR073C	SSK22	Kin	III	246583	246648
TATTTAAACCTAATTTCCCC	YCR073C	SSK22	Kin	III	246583	246648
TCTCGAATTGAAAATTTCGC	YCR073C	SSK22	Kin	III	246583	246648
AATTATGATAGCGCCGTCTT	YCR091W	KIN82	Kin	III	274404	274345
AGAATTCATTGAGTGCCCTA	YCR091W	KIN82	Kin	III	274404	274345
CTTGTTTGCAGTAATCCTTA	YCR091W	KIN82	Kin	III	274404	274345
TCTTTCAGCTATATTGTTCA	YCR091W	KIN82	Kin	III	274404	274345
TTGAACAATATAGCTGAAAG	YCR091W	KIN82	Kin	III	274404	274345
AAATCTTAAACATTTGTCCC	YDL017W	CDC7	Kin	IV	424209	424107
AACAAAAAAAACCGCTCAGC	YDL017W	CDC7	Kin	IV	424209	424107
ATTATGTCTTCTTTGCCCTG	YDL017W	CDC7	Kin	IV	424209	424107
CCCTGGGGCGTCTTCTTGAA	YDL017W	CDC7	Kin	IV	424209	424107
GCCGTTCAAGAAGACGCCCC	YDL017W	CDC7	Kin	IV	424209	424107
TTCCCGTTACGCCTGCTGAG	YDL017W	CDC7	Kin	IV	424209	424107
AAGCTTCTCCAAATATCTAC	YDL025C	RTK1	Kin	IV	407206	407402
AATCTTGCTTGCCCCATAAC	YDL025C	RTK1	Kin	IV	407206	407402
AGAAGCTTTTCTTGCAGTTC	YDL025C	RTK1	Kin	IV	407206	407402
GAACGGCGTACATCTATAAG	YDL025C	RTK1	Kin	IV	407206	407402
GCAGTTCGGGTAATATCGAA	YDL025C	RTK1	Kin	IV	407206	407402
TAAGTATTGTACCTGTTATG	YDL025C	RTK1	Kin	IV	407206	407402
CAGTGACACAAAATAATTTT	YDL028C	MPS1	Kin	IV	403291	403467
CTATTACTCTTTGCAACCCT	YDL028C	MPS1	Kin	IV	403291	403467
CTGACCAATACCTTTATTTA	YDL028C	MPS1	Kin	IV	403291	403467
GATATTATCATTTAATACGA	YDL028C	MPS1	Kin	IV	403291	403467
TAATAGTGATGTTTATGTGA	YDL028C	MPS1	Kin	IV	403291	403467
AAATAATCTCAAGATTGAAG	YDL079C	MRK1	Kin	IV	314748	314784
CAAGTCCCTTCCCCGCAGTA	YDL079C	MRK1	Kin	IV	314748	314784
CCGGAGAGCTGTTCCAGCGG	YDL079C	MRK1	Kin	IV	314748	314784
CTACCGGAGAGCTGTTCCAG	YDL079C	MRK1	Kin	IV	314748	314784
GCGGCGGATCTGAGAAAGAT	YDL079C	MRK1	Kin	IV	314748	314784
TTGCAAGATATAGCGACAAA	YDL079C	MRK1	Kin	IV	314748	314784
AAATCATTTGAAAAATACCA	YDL101C	DUN1	Kin	IV	281848	281861
ACCAGAGTGCTCTCTTTTCG	YDL101C	DUN1	Kin	IV	281848	281861
GGCTTAACATACAGTAAAAA	YDL101C	DUN1	Kin	IV	281848	281861
TAGAAAAAATAGTAATACGA	YDL101C	DUN1	Kin	IV	281848	281861
CATAACACAAAAAAAATTGT	YDL108W	KIN28	Kin	IV	267698	267666
CATATGTTCGCTCTGAGGCC	YDL108W	KIN28	Kin	IV	267698	267666
CTTAAGAAAGATTCGTCCAT	YDL108W	KIN28	Kin	IV	267698	267666
GTCATCAAAAAAAATATTCC	YDL108W	KIN28	Kin	IV	267698	267666
ATAAGTGATTCGTGGGGTAA	YDL159W	STE7	Kin	IV	172481	172435
CCCACGAATCACTTATAACG	YDL159W	STE7	Kin	IV	172481	172435
CTCGTTATAAGTGATTCGTG	YDL159W	STE7	Kin	IV	172481	172435
GTCGCTTCACATTAACCTGT	YDL159W	STE7	Kin	IV	172481	172435
TAATGATAAGAAAACTGCAT	YDL159W	STE7	Kin	IV	172481	172435
AAAAAATAAATACGAAAATC	YDL214C	PRR2	Kin	IV	76545	76712
AAAAACATTCTCGGTGCTGC	YDL214C	PRR2	Kin	IV	76545	76712
ACAGAGGGTAAAAACATTCT	YDL214C	PRR2	Kin	IV	76545	76712
GGAGACTAGCCAAAGAGAGC	YDL214C	PRR2	Kin	IV	76545	76712
GTCTAACAGCCGGCTCTCTT	YDL214C	PRR2	Kin	IV	76545	76712
TTCAAAAATTCATAAAGGCA	YDL214C	PRR2	Kin	IV	76545	76712
AAAAATTTCAAATCACAAAG	YDR122W	KIN1	Kin	IV	694700	694393
AACAAGAAATTATGGCGTTG	YDR122W	KIN1	Kin	IV	694700	694393
GCAAGCCGGGGAACCCAACG	YDR122W	KIN1	Kin	IV	694700	694393
GTGCTTGCCACCACTCCCAC	YDR122W	KIN1	Kin	IV	694700	694393
TCGTCGTTATTTGCAAGCCG	YDR122W	KIN1	Kin	IV	694700	694393
TGGCGCCGCGTTGGGTTCCC	YDR122W	KIN1	Kin	IV	694700	694393
CCAGTTAATTTGCCAAGCAG	YDR247W	VHS1	Kin	IV	956013	955644
GCCAAGCAGCGGCCGCACGT	YDR247W	VHS1	Kin	IV	956013	955644
TCCAACGTGCGGCCGCTGCT	YDR247W	VHS1	Kin	IV	956013	955644
TCCGCGTCCGCTAATTCGCG	YDR247W	VHS1	Kin	IV	956013	955644
TGGCACACTAAATTTAATTG	YDR247W	VHS1	Kin	IV	956013	955644
TGGTGCCCTTTTGTTTATAC	YDR247W	VHS1	Kin	IV	956013	955644
AATTTGCTTAAAAAGATTCT	YDR283C	GCN2	Kin	IV	1030049	1030076
AGCGATACGTTCCATTTATA	YDR283C	GCN2	Kin	IV	1030049	1030076
ATAGTATGTGTTAAGGGGAA	YDR283C	GCN2	Kin	IV	1030049	1030076
GAAGTTATTTTCATTACAAA	YDR283C	GCN2	Kin	IV	1030049	1030076
AATTTTCATGCTTACCCGCG	YDR466W	PKH3	Kin	IV	1395121	1395026
GAAGAACTGCTTACTTGCTT	YDR466W	PKH3	Kin	IV	1395121	1395026
GCTACCAAGAAATCACCGCG	YDR466W	PKH3	Kin	IV	1395121	1395026
GTGATTTCTTGGTAGCGAAG	YDR466W	PKH3	Kin	IV	1395121	1395026
TACATTGATTTGAAAGTGTG	YDR466W	PKH3	Kin	IV	1395121	1395026
TTACCCGCGCGGTGATTTCT	YDR466W	PKH3	Kin	IV	1395121	1395026
AAAAGGATGGGCGTGATGAT	YDR477W	SNF1	Kin	IV	1412373	1412079
ATCAACAGGTAGCGTTATAG	YDR477W	SNF1	Kin	IV	1412373	1412079
CATATGTATATAGTCCTTAT	YDR477W	SNF1	Kin	IV	1412373	1412079
CGCTACGAGAAAAACTGCAG	YDR477W	SNF1	Kin	IV	1412373	1412079
CTAAGCCCAAAGCTATGTCT	YDR477W	SNF1	Kin	IV	1412373	1412079
TGATGATGGGACTCGAGACC	YDR477W	SNF1	Kin	IV	1412373	1412079
ACTGAGATTTTCACCTTTAT	YDR490C	PKH1	Kin	IV	1434268	1434353
AGGGCTTGGACAGCAGGGCG	YDR490C	PKH1	Kin	IV	1434268	1434353
AGTAGGGTTATTTTCGTTTA	YDR490C	PKH1	Kin	IV	1434268	1434353
CAACAAGAGTAATACAGAGC	YDR490C	PKH1	Kin	IV	1434268	1434353
TAAAGGTGAAAATCTCAGTA	YDR490C	PKH1	Kin	IV	1434268	1434353
TTTAGCATATAACCCTATAA	YDR490C	PKH1	Kin	IV	1434268	1434353
AAAGCCTTCGAGAATACTAA	YDR507C	GIN4	Kin	IV	1465786	1465897
ATACCATCGCGAAATATCAA	YDR507C	GIN4	Kin	IV	1465786	1465897
CTCACCATTAGTATTCTCGA	YDR507C	GIN4	Kin	IV	1465786	1465897
GCTTTTAATTTAACATCAAA	YDR507C	GIN4	Kin	IV	1465786	1465897
TATTTCCCACTTTTCATCGA	YDR507C	GIN4	Kin	IV	1465786	1465897
GACCAATTCGTAGTAATCTT	YDR523C	SPS1	Kin	IV	1487038	1487866
TACCGAAGATTACTACGAAT	YDR523C	SPS1	Kin	IV	1487038	1487866
TAAAATTTTACTTTCAATAT	YER123W	YCK3	Kin	V	404813	404625
TTCTATAGGTGAATTGAAAA	YER123W	YCK3	Kin	V	404813	404625
TTTGGTCATTTTCGACGACA	YER123W	YCK3	Kin	V	404813	404625
AGCTGTTGAGAGCAGGCAAA	YER129W	SAK1	Kin	V	417281	416753
ATAGTATATAAAACTCACCA	YER129W	SAK1	Kin	V	417281	416753
CACCATGGATTATCTATTCA	YER129W	SAK1	Kin	V	417281	416753
GATGAATATGAAGGGAACGA	YER129W	SAK1	Kin	V	417281	416753
TGTGATGAGCATTTAGCTTT	YER129W	SAK1	Kin	V	417281	416753
AAGATACATATTTTCTATAC	YFL029C	CAK1	Kin	VI	79161	79200
ATAGAAAATATGTATCTTAG	YFL029C	CAK1	Kin	VI	79161	79200
CAAATTCCTGACAAAGAGAT	YFL029C	CAK1	Kin	VI	79161	79200
GAAGTCTCATAGAAGCAAAG	YFL029C	CAK1	Kin	VI	79161	79200
TGCATCCATTAGCACTAGAA	YFL029C	CAK1	Kin	VI	79161	79200
TGTTGCCTCTCTTCTTCATC	YFL029C	CAK1	Kin	VI	79161	79200
AAGGCCTGCTGTAGAGGTTC	YFL033C	RIM15	Kin	VI	74427	74454
AGAATAGATAAGCCCAGTAG	YFL033C	RIM15	Kin	VI	74427	74454
CCCACCAGAACCTCTACAGC	YFL033C	RIM15	Kin	VI	74427	74454
CCTGCTGTAGAGGTTCTGGT	YFL033C	RIM15	Kin	VI	74427	74454
CTTATCTATTCTATCAAATG	YFL033C	RIM15	Kin	VI	74427	74454
TCCTGGAAGGCCTGCTGTAG	YFL033C	RIM15	Kin	VI	74427	74454
AACTCACAATTATATAATAT	YFR014C	CMK1	Kin	VI	173877	173927
AACTCCCCCCGCGTTTAGAA	YFR014C	CMK1	Kin	VI	173877	173927
AATTGAAACCATTTATACTC	YFR014C	CMK1	Kin	VI	173877	173927
ATACTTTGCTTACGAAGAAA	YFR014C	CMK1	Kin	VI	173877	173927
CGGCTGCACCATTCTAAACG	YFR014C	CMK1	Kin	VI	173877	173927
GTATAAGGAACCTTTTACGT	YFR014C	CMK1	Kin	VI	173877	173927
CGGATCGTCTTTGCCCTTTT	YGL021W	ALK1	Kin	VII	454785	454774
CTCTACTTGGTGCGATTTAA	YGL021W	ALK1	Kin	VII	454785	454774
GCACCAAGTAGAGCCCCCCA	YGL021W	ALK1	Kin	VII	454785	454774
GTCACGAGCGATCATAATAA	YGL021W	ALK1	Kin	VII	454785	454774
GTTATTATGATCGCTCGTGA	YGL021W	ALK1	Kin	VII	454785	454774
TAAACAAATAAGTATAAGTT	YGL021W	ALK1	Kin	VII	454785	454774
AATCGAATTATTCTATTAAA	YGL059W	PKP2	Kin	VII	392223	392200
ATCTGAAAAAAATGAAAGTT	YGL059W	PKP2	Kin	VII	392223	392200
ATTTCATCGCCCGATCGTCA	YGL059W	PKP2	Kin	VII	392223	392200
GATCGTGAGAGATTGGTCAA	YGL059W	PKP2	Kin	VII	392223	392200
TTCATCTTTTACGTACTTTC	YGL059W	PKP2	Kin	VII	392223	392200
AACGTAATTAAACTATTCTT	YGL083W	SCY1	Kin	VII	353058	352990
AATCATAAAAGTACAAGAGC	YGL083W	SCY1	Kin	VII	353058	352990
CTGAAGTTGCGTGAAAAAAA	YGL083W	SCY1	Kin	VII	353058	352990
CTTCGAATATCGTATCATTA	YGL083W	SCY1	Kin	VII	353058	352990
TGACGTGATACCCGTCTTTG	YGL083W	SCY1	Kin	VII	353058	352990
TTTAAAAAAAAAGTTTCAGT	YGL083W	SCY1	Kin	VII	353058	352990
AAAACTAAACGACCTTAGTT	YGL119W	COQ8	Kin	VII	284442	284390
AAGCAATCTGGTAGATTTAT	YGL119W	COQ8	Kin	VII	284442	284390
AGGTCCCAATAAGGATGCCA	YGL119W	COQ8	Kin	VII	284442	284390
CAGTCAGCAAACTATGATCC	YGL119W	COQ8	Kin	VII	284442	284390
CTGTACTCAGTACGCTTCCT	YGL119W	COQ8	Kin	VII	284442	284390
CTTTACAAATGAATATTACC	YGL119W	COQ8	Kin	VII	284442	284390
AAGGGCACTCCTCATCCAAA	YGL158W	RCK1	Kin	VII	207033	206645
AGTGGGCTACCCCACGCTTT	YGL158W	RCK1	Kin	VII	207033	206645
CCATAGGCACCGAAAGCGTG	YGL158W	RCK1	Kin	VII	207033	206645
TATTTCTTCGAGAAACCTTT	YGL158W	RCK1	Kin	VII	207033	206645
TGGAAAAAAAAAAGAAATTC	YGL158W	RCK1	Kin	VII	207033	206645
TTCGAGAAACCTTTTGGATG	YGL158W	RCK1	Kin	VII	207033	206645
AATACCCGCACAAAAGATTC	YGL179C	TOS3	Kin	VII	165091	165177
ATGAGGACTCGCAACAATCT	YGL179C	TOS3	Kin	VII	165091	165177
CGTAGAGTACGAGTCACTAG	YGL179C	TOS3	Kin	VII	165091	165177
GCGGGTATTATACGAAGAGC	YGL179C	TOS3	Kin	VII	165091	165177
GGTCCCTGAATCTTTTGTGC	YGL179C	TOS3	Kin	VII	165091	165177
TAAGAAACACTACTTGTAAG	YGL179C	TOS3	Kin	VII	165091	165177
AATTCTAAGCGTCATTTAGT	YGL180W	ATG1	Kin	VII	160065	159882
AGGAATCGAGCATCTCATAA	YGL180W	ATG1	Kin	VII	160065	159882
GTCATTTAGTTGGCAACAAA	YGL180W	ATG1	Kin	VII	160065	159882
TATAATATAATAAAAACATA	YGL180W	ATG1	Kin	VII	160065	159882
TGGCGTTCTAGAATTAACCT	YGL180W	ATG1	Kin	VII	160065	159882
TGTTTCCCCAGAAACTAAAA	YGL180W	ATG1	Kin	VII	160065	159882
AACTGTTCAAGTCTGGCTTC	YGR040W	KSS1	Kin	VII	575398	575185
GTTTTGAATGTGAAAAAATC	YGR040W	KSS1	Kin	VII	575398	575185
TGTTAGAAATTTACAGATCG	YGR040W	KSS1	Kin	VII	575398	575185
TTTCTTTTCCTCTTTTCCAC	YGR040W	KSS1	Kin	VII	575398	575185
AAACTAAGATCTATACAATC	YGR052W	FMP48	Kin	VII	593596	593569
CTAAGAATAGTTATTATAAA	YGR052W	FMP48	Kin	VII	593596	593569
TAATCTTTAAAGCGACGTAG	YGR052W	FMP48	Kin	VII	593596	593569
TGACAAAAAGCATATAACAT	YGR052W	FMP48	Kin	VII	593596	593569
AGAAAAAAATGTCGACCTCT	YGR092W	DBF2	Kin	VII	668189	668130
AGCGGAGGGCTTCAACATCA	YGR092W	DBF2	Kin	VII	668189	668130
ATTAGTTTCTATCTTTAGCA	YGR092W	DBF2	Kin	VII	668189	668130
AGAGTATAAAGTTTTCATCA	YGR188C	BUB1	Kin	VII	875109	875162
AGCGTTAACATTCAAACAAT	YGR188C	BUB1	Kin	VII	875109	875162
GGGTCATCTTGTAACGGACA	YGR188C	BUB1	Kin	VII	875109	875162
TCCATGGGGTCATCTTGTAA	YGR188C	BUB1	Kin	VII	875109	875162
TCCGTTACAAGATGACCCCA	YGR188C	BUB1	Kin	VII	875109	875162
TTTCGCTTTCGATACGCGCT	YGR188C	BUB1	Kin	VII	875109	875162
ACTCTCGTAATATGGATCGC	YGR262C	BUD32	Kin	VII	1017759	1017788
ATAAGTGATGAATACGACAG	YGR262C	BUD32	Kin	VII	1017759	1017788
CACTTATTTGATTTCAAGTA	YGR262C	BUD32	Kin	VII	1017759	1017788
CCATTATTTTAGCAGCAACA	YGR262C	BUD32	Kin	VII	1017759	1017788
CCTTGTTGCTGCTAAAATAA	YGR262C	BUD32	Kin	VII	1017759	1017788
TTTTATATACATAAATATTT	YGR262C	BUD32	Kin	VII	1017759	1017788
AGAAAGTCACCTGGCCAGAG	YHL007C	STE20	Kin	VIII	97937	98074
ATTCGAAAGTCTACCGCTTT	YHL007C	STE20	Kin	VIII	97937	98074
CCGTACGTACAATTAGAGCG	YHL007C	STE20	Kin	VIII	97937	98074
CCTCGCTCTAATTGTACGTA	YHL007C	STE20	Kin	VIII	97937	98074
GAAAAATTCAGAAAGTCACC	YHL007C	STE20	Kin	VIII	97937	98074
GACTTTCGAATTCCCTCTCT	YHL007C	STE20	Kin	VIII	97937	98074
ATAAAAATCGCCGCATACGT	YHR030C	SLT2	Kin	VIII	170344	170548
CTGAAAAAGGAGATCTAGCC	YHR030C	SLT2	Kin	VIII	170344	170548
TTAAATCTAAATATTTGTGT	YHR030C	SLT2	Kin	VIII	170344	170548
TTTAGCTAAGCCTACGTATG	YHR030C	SLT2	Kin	VIII	170344	170548
TTTCTTTTCTTGTTCTATAC	YHR030C	SLT2	Kin	VIII	170344	170548
ACTGTTAGTTTATGTGAAGT	YHR079C	IRE1	Kin	VIII	261591	261834
ATAAACGAAAAACATATCAT	YHR079C	IRE1	Kin	VIII	261591	261834
ATTACCCTCTGTTATATAAT	YHR079C	IRE1	Kin	VIII	261591	261834
GACGGAGCGTAAGCCTCTTC	YHR079C	IRE1	Kin	VIII	261591	261834
GTCGAAGGTATTGCCCGAAG	YHR079C	IRE1	Kin	VIII	261591	261834
TTTATTGCCGAAAATCAAGA	YHR079C	IRE1	Kin	VIII	261591	261834
AACTCTCAGGCTTCCACAAC	YHR082C	KSP1	Kin	VIII	271548	272394
AGGGAAGTGTGGACTTGATA	YHR082C	KSP1	Kin	VIII	271548	272394
ACGTGGTCAGACAGTTTTCC	YHR099W	TRA1	Kin	VIII	302761	302734
AGATCGAGCAATTCGCCAGT	YHR099W	TRA1	Kin	VIII	302761	302734
GAATCTTGTGTTTCCTAATT	YHR099W	TRA1	Kin	VIII	302761	302734
TAATTTGGTAAGTGATCACG	YHR099W	TRA1	Kin	VIII	302761	302734
TATTAGAATACAACTAAAAA	YHR099W	TRA1	Kin	VIII	302761	302734
TGCGGTATTCTTTGTAACTA	YHR099W	TRA1	Kin	VIII	302761	302734
ACGTTAGAACATATCCTCCC	YHR102W	KIC1	Kin	VIII	316572	316388
CAAAAGTCAAAGAAGAACAG	YHR102W	KIC1	Kin	VIII	316572	316388
CCCAGGTTTCGCCACATCTG	YHR102W	KIC1	Kin	VIII	316572	316388
GGCATGATAATGTTGCTCGA	YHR102W	KIC1	Kin	VIII	316572	316388
TGTTGTATGTGGCTTCACGT	YHR102W	KIC1	Kin	VIII	316572	316388
AAAAAATCGTAAGAAACGAA	YHR135C	YCK1	Kin	VIII	374310	374431
GTCACAGAGCACTCAATGAA	YHR135C	YCK1	Kin	VIII	374310	374431
TTCATTGAGTGCTCTGTGAC	YHR135C	YCK1	Kin	VIII	374310	374431
TTTGATGTTACCCCGCCTGT	YHR135C	YCK1	Kin	VIII	374310	374431
AATCGTTCATCATTTATTAC	YHR205W	SCH9	Kin	VIII	509363	508956
ATGAACGATTTCGTTACCCT	YHR205W	SCH9	Kin	VIII	509363	508956
CCTCTACAGCTTTTACATAA	YHR205W	SCH9	Kin	VIII	509363	508956
CTGCATATTCCGATCCTTAA	YHR205W	SCH9	Kin	VIII	509363	508956
TGTGAATAAGTAAGCCTTTA	YHR205W	SCH9	Kin	VIII	509363	508956
TTCGTTACCCTCGGTAAAAC	YHR205W	SCH9	Kin	VIII	509363	508956
AAGCGCTATCAAAAATCACT	YIL035C	CKA1	Kin	IX	288908	289008
ATACATACAGCAGCACTAAG	YIL035C	CKA1	Kin	IX	288908	289008
CTATTCAGAAAACTCCTAGT	YIL035C	CKA1	Kin	IX	288908	289008
CTTCATATACTGTTGATACT	YIL035C	CKA1	Kin	IX	288908	289008
TCAAAAATATGACCAACGCT	YIL035C	CKA1	Kin	IX	288908	289008
ATATAGGTTATAGGTGAAGA	YIL042C	PKP1	Kin	IX	276292	276330
CCTCTGCCTACAAATCATAT	YIL042C	PKP1	Kin	IX	276292	276330
CTACAAATCATATAGGTTAT	YIL042C	PKP1	Kin	IX	276292	276330
GAAGCGAGCGGTGGATTAAT	YIL042C	PKP1	Kin	IX	276292	276330
GATACCACGTCTTCCAGTTA	YIL042C	PKP1	Kin	IX	276292	276330
TGGTGAGTCAAGACCATAAC	YIL042C	PKP1	Kin	IX	276292	276330
AAAAAACTGTAATTATAACC	YIL095W	PRK1	Kin	IX	183937	183768
CGCTAAAAAAGTCACCAAGC	YIL095W	PRK1	Kin	IX	183937	183768
GAGCCTGTGACCTGCCTGCT	YIL095W	PRK1	Kin	IX	183937	183768
TTACTATTTATTCTTAGTAA	YIL095W	PRK1	Kin	IX	183937	183768
TTGAGAGCGATCATATATAT	YIL095W	PRK1	Kin	IX	183937	183768
AGCGTATTCCGACGACTTCA	YIL147C	SLN1	Kin	IX	73453	73669
CGCAAAAAGATCGGGTAATT	YIL147C	SLN1	Kin	IX	73453	73669
GATTATTACTACATAAATTT	YIL147C	SLN1	Kin	IX	73453	73669
TCTGCTAAAATGTAGTGAGT	YIL147C	SLN1	Kin	IX	73453	73669
ACGTAAGAAGGGCGGTTTTC	YJL057C	IKS1	Kin	X	330121	330179
AGATCCTATGAGTGACAACT	YJL057C	IKS1	Kin	X	330121	330179
ATCATGGTCCAACGTAAGAA	YJL057C	IKS1	Kin	X	330121	330179
ATGGTCCAACGTAAGAAGGG	YJL057C	IKS1	Kin	X	330121	330179
TATATCTAATAGTGTTTCTT	YJL057C	IKS1	Kin	X	330121	330179
TTATAAATAAAAAGTAGTCT	YJL057C	IKS1	Kin	X	330121	330179
AAAAAAAAAATAAAAAAACA	YJL095W	BCK1	Kin	X	247255	247177
AAAATTTGACACACTTTCTT	YJL095W	BCK1	Kin	X	247255	247177
CACACTTTCTTCGGCCCCAA	YJL095W	BCK1	Kin	X	247255	247177
TATTTAGTGTTTCGTACTAA	YJL095W	BCK1	Kin	X	247255	247177
TGAGTATGAACTGAATTTTA	YJL095W	BCK1	Kin	X	247255	247177
TTATAACTTAGAAGACGCGT	YJL095W	BCK1	Kin	X	247255	247177
AGTCTGGGTTTCGTTCCCTT	YJL106W	IME2	Kin	X	221390	220581
CTTCGGCCTTAACAAGCCAA	YJL106W	IME2	Kin	X	221390	220581
AACTTTACTTCAAAGGGATC	YJL128C	PBS2	Kin	X	180103	180324
ATTCTTTTCTTCCGGCAAGC	YJL128C	PBS2	Kin	X	180103	180324
CACGTTAGAAAGATCCTTTC	YJL128C	PBS2	Kin	X	180103	180324
TCTATTTGCCTTTTCATTAG	YJL128C	PBS2	Kin	X	180103	180324
TGCGTCCCGTTGCACCTGAA	YJL128C	PBS2	Kin	X	180103	180324
AAAACTAAAAAAAATATAAA	YJL141C	YAK1	Kin	X	150390	150514
AAAATATCAAAATAGCGCGA	YJL141C	YAK1	Kin	X	150390	150514
AATTGGTGGGCCATTACTGG	YJL141C	YAK1	Kin	X	150390	150514
CCTAAAAAGGATTTAGGATT	YJL141C	YAK1	Kin	X	150390	150514
GAAGGGGTAAATCTGAGGAG	YJL141C	YAK1	Kin	X	150390	150514
TTGTGTAATACCCCCAGTAA	YJL141C	YAK1	Kin	X	150390	150514
AAATATTCATCTACTATCTC	YJL164C	TPK1	Kin	X	111159	111378
ATCAAATTAAAACTCTTAGA	YJL164C	TPK1	Kin	X	111159	111378
ATGTCATAAGCAAAGTCGTT	YJL164C	TPK1	Kin	X	111159	111378
GCGCTATTAGGGGGGAGGGA	YJL164C	TPK1	Kin	X	111159	111378
GGGGGAGGGAAGGCGGGATC	YJL164C	TPK1	Kin	X	111159	111378
TATTAGGGGGGAGGGAAGGC	YJL164C	TPK1	Kin	X	111159	111378
GCCACCAATTGCCCTTTATT	YJL165C	HAL5	Kin	X	109461	109626
GCGTATTCCTACCATTAAAA	YJL165C	HAL5	Kin	X	109461	109626
TAAACCAAATAAAGGGCAAT	YJL165C	HAL5	Kin	X	109461	109626
TAGAATAAAAGCCCTTTTAA	YJL165C	HAL5	Kin	X	109461	109626
TAGTTACTACGGAGATGGAA	YJL165C	HAL5	Kin	X	109461	109626
TTGCATACATGATGTTATCG	YJL165C	HAL5	Kin	X	109461	109626
AACTGCGCAAGATGATGTGC	YJL187C	SWE1	Kin	X	79262	79355
CGTCGCGTCGCAAATTGTGA	YJL187C	SWE1	Kin	X	79262	79355
GCAGAGAAGTAAAAGAATGC	YJL187C	SWE1	Kin	X	79262	79355
GCAGTTAGTCCAATAAAAAA	YJL187C	SWE1	Kin	X	79262	79355
TCAACAACACAGTTGAACAT	YJL187C	SWE1	Kin	X	79262	79355
AACCTGCTTTTACCGTCAAC	YJR059W	PTK2	Kin	X	545787	545726
ACCAAATAATATCCGGTTGA	YJR059W	PTK2	Kin	X	545787	545726
AGGTAGAACCAAATAATATC	YJR059W	PTK2	Kin	X	545787	545726
ATCCGGTTGACGGTAAAAGC	YJR059W	PTK2	Kin	X	545787	545726
CACGATATCGCACGCACACC	YJR059W	PTK2	Kin	X	545787	545726
CTTACACAACTTTACTTTCC	YJR059W	PTK2	Kin	X	545787	545726
AAAGTGAAACATACATCAAC	YJR066W	TOR1	Kin	X	559416	559389
AAGGACTTTCAGTAGTCACC	YJR066W	TOR1	Kin	X	559416	559389
ATCAATGCAAACCTGCTAGC	YJR066W	TOR1	Kin	X	559416	559389
TGTTTGAAACTTTTGAAAAG	YJR066W	TOR1	Kin	X	559416	559389
TTCTCGCCATTTTGAAGCCG	YJR066W	TOR1	Kin	X	559416	559389
TTTTGAAGCCGCGGACAGCC	YJR066W	TOR1	Kin	X	559416	559389
AATCATGCTATATACTAATT	YKL048C	ELM1	Kin	XI	349136	349221
ACACCTAAAGAAGTATCATC	YKL048C	ELM1	Kin	XI	349136	349221
CCCCCCGATGATACTTCTTT	YKL048C	ELM1	Kin	XI	349136	349221
TAAATGATGCCGCTCAACAG	YKL048C	ELM1	Kin	XI	349136	349221
ATTAAGAACGCCAATAAGAG	YKL101W	HSL1	Kin	XI	248920	248659
ATTATAGTGGCCACTCTTAT	YKL101W	HSL1	Kin	XI	248920	248659
CCAATTTACGTCCTTGCAGT	YKL101W	HSL1	Kin	XI	248920	248659
CGTACCGTCTTGTACCGGCT	YKL101W	HSL1	Kin	XI	248920	248659
GGCTGGGAGCAGCATTATAG	YKL101W	HSL1	Kin	XI	248920	248659
TCGCTAGTTATCCGACTGCA	YKL101W	HSL1	Kin	XI	248920	248659
AGCCTTCTTAGTTCATTTAC	YKL116C	PRR1	Kin	XI	222900	223100
AGTAAGTAGTTTCTATGAAA	YKL116C	PRR1	Kin	XI	222900	223100
TCGCGTTGCGTTACAGAATA	YKL116C	PRR1	Kin	XI	222900	223100
TTCCAGTAAATGAACTAAGA	YKL116C	PRR1	Kin	XI	222900	223100
TTTCATAGAAACTACTTACT	YKL116C	PRR1	Kin	XI	222900	223100
AAGATCAGTTAAAACATCTT	YKL126W	YPK1	Kin	XI	205707	205499
ACGATAGTGTTGATTACCGT	YKL126W	YPK1	Kin	XI	205707	205499
GCTTATCCCGAACGAGCCAA	YKL126W	YPK1	Kin	XI	205707	205499
GTTACTCGCGACTTTCTTCG	YKL126W	YPK1	Kin	XI	205707	205499
TGATCTTAATTTATATGTAG	YKL126W	YPK1	Kin	XI	205707	205499
AATTAGTTTTATTTACAAAT	YKL139W	CTK1	Kin	XI	182958	182781
ATCCTCATGCTTGTGGATAC	YKL139W	CTK1	Kin	XI	182958	182781
CAAATAAGAATAATGCTAAA	YKL139W	CTK1	Kin	XI	182958	182781
CTTTTAGCATTATTCTTATT	YKL139W	CTK1	Kin	XI	182958	182781
TACATTTAGAAAAAAAGAGA	YKL139W	CTK1	Kin	XI	182958	182781
TATTCTTATTTGGCTTAAAA	YKL139W	CTK1	Kin	XI	182958	182781
ACAATGACGTTCTTTTCAGA	YKL161C	KDX1	Kin	XI	150687	150755
CAAAATGGAAGGATAACTAA	YKL161C	KDX1	Kin	XI	150687	150755
GTCGAAAATTACAAAGTTTG	YKL161C	KDX1	Kin	XI	150687	150755
TCCAGGCCGAATTAATCTGG	YKL161C	KDX1	Kin	XI	150687	150755
AAATCCCGTAGCTGAAGCAA	YKL166C	TPK3	Kin	XI	135705	135868
ACAAAACTTTTAAGATCAGC	YKL166C	TPK3	Kin	XI	135705	135868
ATGACGTTTCCGACGCATAC	YKL166C	TPK3	Kin	XI	135705	135868
GTCTGCTTTATTACTTCTAT	YKL166C	TPK3	Kin	XI	135705	135868
TAGCCTCATTATGCAGTTTC	YKL166C	TPK3	Kin	XI	135705	135868
TTTTCCGTTGCTTCAGCTAC	YKL166C	TPK3	Kin	XI	135705	135868
AAAAACATTGACAGCATCAA	YKL168C	KKQ8	Kin	XI	133462	133463
AAATTCAAAACTCACTTATG	YKL168C	KKQ8	Kin	XI	133462	133463
AATACGCGGAGGGCAAAAAA	YKL168C	KKQ8	Kin	XI	133462	133463
GACCTTACTCTTCTTGTCAC	YKL168C	KKQ8	Kin	XI	133462	133463
GCTGAATATTGTCAGCCCTT	YKL168C	KKQ8	Kin	XI	133462	133463
TAATTTAGAGTACAATAAGT	YKL168C	KKQ8	Kin	XI	133462	133463
AGGTCCCGGAACTTTGTGTA	YKL171W	NNK1	Kin	XI	127475	127398
ATCTGTTTCCCCCCACTCAC	YKL171W	NNK1	Kin	XI	127475	127398
ATGTTCCCTTTGGGTCATCG	YKL171W	NNK1	Kin	XI	127475	127398
GCGCTCTTCCTGTGAGTGGG	YKL171W	NNK1	Kin	XI	127475	127398
GTTGCGCTCTTCCTGTGAGT	YKL171W	NNK1	Kin	XI	127475	127398
TTGCGTCCCCGATGACCCAA	YKL171W	NNK1	Kin	XI	127475	127398
ACGCAGGACGGGAAAAATAT	YKL198C	PTK1	Kin	XI	70220	70528
ATGCCAGTAACAGTGGAGAC	YKL198C	PTK1	Kin	XI	70220	70528
ATTGTATTGTGCGAGCACGC	YKL198C	PTK1	Kin	XI	70220	70528
ATTGTGCGAGCACGCAGGAC	YKL198C	PTK1	Kin	XI	70220	70528
GCGTGCTCGCACAATACAAT	YKL198C	PTK1	Kin	XI	70220	70528
TTCGTTCAATACATCTTGAC	YKL198C	PTK1	Kin	XI	70220	70528
ACTTATTGTCTTTACGACAA	YKL203C	TOR2	Kin	XI	63359	63386
AGACAATAAGTTAGGTGGCG	YKL203C	TOR2	Kin	XI	63359	63386
ATACAAGTAAAGCTCAGTTA	YKL203C	TOR2	Kin	XI	63359	63386
CTTTACTTGTATTTATTTAC	YKL203C	TOR2	Kin	XI	63359	63386
GGAAGAAATGTAATGACAGT	YKL203C	TOR2	Kin	XI	63359	63386
TATTTATTTACAGGTAGATT	YKL203C	TOR2	Kin	XI	63359	63386
AAAAAAAAAGAAAAAGAAAA	YLL019C	KNS1	Kin	XII	107899	107926
AAAGAAAAAGGAAACAAAGT	YLL019C	KNS1	Kin	XII	107899	107926
ATGTCACAGAATATTCAAAT	YLL019C	KNS1	Kin	XII	107899	107926
TGTGACATAACTAAGGTACG	YLL019C	KNS1	Kin	XII	107899	107926
TTACCTCACCACCAAGTGAA	YLL019C	KNS1	Kin	XII	107899	107926
TTTTGGGTTTGCTTGCTATC	YLL019C	KNS1	Kin	XII	107899	107926
ACGCTCTCGCATTCCGTGTG	YLR096W	KIN2	Kin	XII	332590	332391
CATTCCGTGTGCGGTGATAG	YLR096W	KIN2	Kin	XII	332590	332391
GCTTTGCCACCGTTTAAGCA	YLR096W	KIN2	Kin	XII	332590	332391
GTGCGGTGATAGCGGTAACT	YLR096W	KIN2	Kin	XII	332590	332391
GTTACCGCTATCACCGCACA	YLR096W	KIN2	Kin	XII	332590	332391
TGCTCTATTCCTTGCTTAAA	YLR096W	KIN2	Kin	XII	332590	332391
AGGATCTTCGAAGGGAAGGA	YLR113W	HOG1	Kin	XII	371620	371446
ATAACGCCGCCAGACCATGT	YLR113W	HOG1	Kin	XII	371620	371446
CGGGAGGATCTTCGAAGGGA	YLR113W	HOG1	Kin	XII	371620	371446
GAAGAAAGAGAAAATAAATA	YLR113W	HOG1	Kin	XII	371620	371446
TATACGGGAGGATCTTCGAA	YLR113W	HOG1	Kin	XII	371620	371446
TTACTTTCTTGTTTGTATAG	YLR113W	HOG1	Kin	XII	371620	371446
AAGTACAAACATTTAACGAT	YLR248W	RCK2	Kin	XII	634252	634181
CAAACGCTTACTAGAAAAGA	YLR248W	RCK2	Kin	XII	634252	634181
CAAATAACGTATGAACTATC	YLR248W	RCK2	Kin	XII	634252	634181
GAAGTCAAACTCTATCTCTG	YLR248W	RCK2	Kin	XII	634252	634181
GCTTACTAGAAAAGACGGAT	YLR248W	RCK2	Kin	XII	634252	634181
GTAAAAAGTTAGATGTCAAT	YLR248W	RCK2	Kin	XII	634252	634181
CTGATTCTTTCCAGTTACGA	YLR253W	YLR253W	Kin	XII	642627	642554
GGGCCTTTTAGTACCACTGT	YLR253W	YLR253W	Kin	XII	642627	642554
TATGTTTTGACCTCTTTTAA	YLR253W	YLR253W	Kin	XII	642627	642554
TGTACTCCTACCTTCGTAAC	YLR253W	YLR253W	Kin	XII	642627	642554
TTTAGTACCACTGTGGGTTC	YLR253W	YLR253W	Kin	XII	642627	642554
TTTTCATATGCCGTTAAAAG	YLR253W	YLR253W	Kin	XII	642627	642554
AGCTAGTATGATAAGATCAC	YLR362W	STE11	Kin	XII	849866	849836
CGAAAGCTTTACACCTTAAA	YLR362W	STE11	Kin	XII	849866	849836
CTAGCATTAAAAGCCTTTTA	YLR362W	STE11	Kin	XII	849866	849836
CTCCACTTCTTTTATATTTT	YLR362W	STE11	Kin	XII	849866	849836
TCACCATGCCTTTCGTTATC	YLR362W	STE11	Kin	XII	849866	849836
TCCATGTATATTTCGTCTAC	YLR362W	STE11	Kin	XII	849866	849836
AATAAATATCTCGAGGACCT	YMR001C	CDC5	Kin	XIII	271136	271487
GAAAGTAAATCCAATTCAAG	YMR001C	CDC5	Kin	XIII	271136	271487
TAGAACGAATAAATATCTCG	YMR001C	CDC5	Kin	XIII	271136	271487
TATTTATTCGTTCTATATTT	YMR001C	CDC5	Kin	XIII	271136	271487
TCAAAAGATATTACCTAAAA	YMR001C	CDC5	Kin	XIII	271136	271487
TTTGAAACTGCCGCTTGAAT	YMR001C	CDC5	Kin	XIII	271136	271487
ATTCTGGTTTAGGAGCACTT	YMR104C	YPK2	Kin	XIII	475453	475522
CGGGGTAGGTAATCTGAATT	YMR104C	YPK2	Kin	XIII	475453	475522
CTAAACCAGAATTGTTCAAC	YMR104C	YPK2	Kin	XIII	475453	475522
TCATAAGGAGGAGAATATTT	YMR104C	YPK2	Kin	XIII	475453	475522
AAGCCACGAATGCGCACAGT	YMR139W	RIM11	Kin	XIII	546125	545933
ACCGATTGGAAATAATCTGC	YMR139W	RIM11	Kin	XIII	546125	545933
CCGCCGACTGTGCGCATTCG	YMR139W	RIM11	Kin	XIII	546125	545933
CTTACACAAGAAGGAGTGGT	YMR139W	RIM11	Kin	XIII	546125	545933
TAACCTGCGTGACCGTCTGG	YMR139W	RIM11	Kin	XIII	546125	545933
TTCGTGGCTTCTGCTCACTC	YMR139W	RIM11	Kin	XIII	546125	545933
AAAGAAATTAGAAAAAAATC	YMR216C	SKY1	Kin	XIII	701039	701206
AAGAGCTATAGAGAAGTCAC	YMR216C	SKY1	Kin	XIII	701039	701206
ACATAATTAAAGGTTCTATT	YMR216C	SKY1	Kin	XIII	701039	701206
CACAATTATTTCTCAGCGCC	YMR216C	SKY1	Kin	XIII	701039	701206
CACGTGATATTAAATCGTTA	YMR216C	SKY1	Kin	XIII	701039	701206
GGACGAGCCTATATTATTTC	YMR216C	SKY1	Kin	XIII	701039	701206
AAAAAAAGAAAAAGAGGGCG	YMR291W	TDA1	Kin	XIII	852630	852547
AAAAAGAAAAATACACATCC	YMR291W	TDA1	Kin	XIII	852630	852547
ATATGAAAACGTGTCGAACG	YMR291W	TDA1	Kin	XIII	852630	852547
CTATTGTCAGAACAAGAAAG	YMR291W	TDA1	Kin	XIII	852630	852547
TTCCTAAAAAAAGAAAAAGA	YMR291W	TDA1	Kin	XIII	852630	852547
TTGGCTGAGACAGTCGTGGT	YMR291W	TDA1	Kin	XIII	852630	852547
AATAAAATAAGAATAGGCCA	YNL020C	ARK1	Kin	XIV	597539	597667
ATTCGGACCCTATTGCTGCG	YNL020C	ARK1	Kin	XIV	597539	597667
CCGCTAACCACGGCTTATTT	YNL020C	ARK1	Kin	XIV	597539	597667
GCACTTTTAGGATGTTTCCT	YNL020C	ARK1	Kin	XIV	597539	597667
TAGGTTTGTTTATGATTTAC	YNL020C	ARK1	Kin	XIV	597539	597667
TCTTTCGCCTCGCAGCAATA	YNL020C	ARK1	Kin	XIV	597539	597667
AATGAGTGTTCTAACGTTCA	YNL154C	YCK2	Kin	XIV	345276	345490
AGAAAAAAAGAGTTTCTTTA	YNL154C	YCK2	Kin	XIV	345276	345490
CTCATTAAAGTGTGGGCTGT	YNL154C	YCK2	Kin	XIV	345276	345490
GCGATCCTGTATGCTAAATT	YNL154C	YCK2	Kin	XIV	345276	345490
GTCTGAAAAAAAAGGTACTT	YNL154C	YCK2	Kin	XIV	345276	345490
TAGAACACTCATTAAAGTGT	YNL154C	YCK2	Kin	XIV	345276	345490
AAAAAAGAGCGATATCTATG	YNL161W	CBK1	Kin	XIV	332597	332457
ATTTCTATATCACACGAATA	YNL161W	CBK1	Kin	XIV	332597	332457
CGCTGGACTGCAGATCAAAC	YNL161W	CBK1	Kin	XIV	332597	332457
CTCTAGGACGCGTGTCGGTC	YNL161W	CBK1	Kin	XIV	332597	332457
GGGCGCTCTAGGACGCGTGT	YNL161W	CBK1	Kin	XIV	332597	332457
TAGTACGGTTCGGGCGCTCT	YNL161W	CBK1	Kin	XIV	332597	332457
ATCTGACTGATCATCTATTA	YNL183C	NPR1	Kin	XIV	295509	295713
CACTGCCGATTGTTGCCACT	YNL183C	NPR1	Kin	XIV	295509	295713
CGCATTTTGTACAATAAAAT	YNL183C	NPR1	Kin	XIV	295509	295713
GCGTACCTAGTGGCAACAAT	YNL183C	NPR1	Kin	XIV	295509	295713
CTTACCAAAATCATGAATTG	YNL207W	RIO2	Kin	XIV	255353	255228
GATTCAATGGCGGTTCACGT	YNL207W	RIO2	Kin	XIV	255353	255228
GGTCGTCAAGGATTCAATGG	YNL207W	RIO2	Kin	XIV	255353	255228
TCATGATTTTGGTAAGGTCA	YNL207W	RIO2	Kin	XIV	255353	255228
TGGCGGTTCACGTTGGTGAA	YNL207W	RIO2	Kin	XIV	255353	255228
AAACATAGTATGGAACGTGC	YNL298W	CLA4	Kin	XIV	68915	68773
ATATGGAAATTTTCTCGAGC	YNL298W	CLA4	Kin	XIV	68915	68773
CGATCGAAATAAAGGACTTA	YNL298W	CLA4	Kin	XIV	68915	68773
CTTTTGCTATCATTCATTCC	YNL298W	CLA4	Kin	XIV	68915	68773
GAAAAATTTCGTCATCTTAC	YNL298W	CLA4	Kin	XIV	68915	68773
GGCATGATAGAAACATAGTA	YNL298W	CLA4	Kin	XIV	68915	68773
AAATCTATGTCGTTTTCCCT	YNL307C	MCK1	Kin	XIV	57573	57736
AGCATGCAGCCATATTATGC	YNL307C	MCK1	Kin	XIV	57573	57736
AGGGCAGGCGTAACCTCCAA	YNL307C	MCK1	Kin	XIV	57573	57736
ATGATCACACGTAGCTGTAG	YNL307C	MCK1	Kin	XIV	57573	57736
GTCATTACATACGAACTGAG	YNL307C	MCK1	Kin	XIV	57573	57736
ACAAAAGTTAACAAATATGC	YNR031C	SSK2	Kin	XIV	685433	685460
AGAATTCAAAGGAAAAAAAA	YNR031C	SSK2	Kin	XIV	685433	685460
CTGGTTTACAAAGAATTCAA	YNR031C	SSK2	Kin	XIV	685433	685460
CTGTCAAATAGTTTACGCAA	YNR031C	SSK2	Kin	XIV	685433	685460
CTTTGCGTAAACTATTTGAC	YNR031C	SSK2	Kin	XIV	685433	685460
GTGTTTTCAAAACGAATTAC	YNR031C	SSK2	Kin	XIV	685433	685460
AGGCCCCTGAACCTTCAAAC	YNR047W	FPK1	Kin	XIV	708523	708458
GAAGGCTCAAATAGAAACTG	YNR047W	FPK1	Kin	XIV	708523	708458
GTAGTAGCCTCATATACGTA	YNR047W	FPK1	Kin	XIV	708523	708458
TAAGGACTCACCGGCATATA	YNR047W	FPK1	Kin	XIV	708523	708458
TGTAGCATAAACAACCTAAA	YNR047W	FPK1	Kin	XIV	708523	708458
ATATGGATTCTATGTTGATG	YOL016C	CMK2	Kin	XV	296120	296226
CCACCCATTGCTGTTTCTCT	YOL016C	CMK2	Kin	XV	296120	296226
CTCTTCGCGCTGCGTTAAAG	YOL016C	CMK2	Kin	XV	296120	296226
TCCAGTCGTTGAGCATCATA	YOL016C	CMK2	Kin	XV	296120	296226
TCGTATTGTTTTATATTATT	YOL016C	CMK2	Kin	XV	296120	296226
TTCAGAACGTGCTGTACTTT	YOL016C	CMK2	Kin	XV	296120	296226
CCAAGCTATTGTTACAGGTG	YOL045W	PSK2	Kin	XV	243497	243046
CCCCACCTGTAACAATAGCT	YOL045W	PSK2	Kin	XV	243497	243046
CGCTATTAGATAGTACTTGC	YOL045W	PSK2	Kin	XV	243497	243046
GCGCAAGAGCTGTTTGTCTA	YOL045W	PSK2	Kin	XV	243497	243046
TATTGTTACAGGTGGGGCAG	YOL045W	PSK2	Kin	XV	243497	243046
TTTGGCCAAGCTATTGTTAC	YOL045W	PSK2	Kin	XV	243497	243046
AAATAGCCGCCCAGGATAAT	YOL100W	PKH2	Kin	XV	129237	128985
AATATATAATTTCTGTGTTG	YOL100W	PKH2	Kin	XV	129237	128985
ATTATATATTCACATTTCTG	YOL100W	PKH2	Kin	XV	129237	128985
CAGCGGAGAAATAGCCGCCC	YOL100W	PKH2	Kin	XV	129237	128985
TGACTTTTCTCCGATTATCC	YOL100W	PKH2	Kin	XV	129237	128985
TTAGCAATAATAACCCCAAA	YOL100W	PKH2	Kin	XV	129237	128985
ACACCCGTGATGACAACAAC	YOL113W	SKM1	Kin	XV	104326	104287
GAAAGAATATCTTTCGATGA	YOL113W	SKM1	Kin	XV	104326	104287
TCATCTAATCAAGTTCTGTG	YOL113W	SKM1	Kin	XV	104326	104287
TCTAATCAAGTTCTGTGGGG	YOL113W	SKM1	Kin	XV	104326	104287
TCTGATCCATTGAGAAAACC	YOL113W	SKM1	Kin	XV	104326	104287
TTCTGTGGGGAGGTCCCCAG	YOL113W	SKM1	Kin	XV	104326	104287
AGATCTTTACGTAAACAGAT	YOL128C	YGK3	Kin	XV	79479	79480
CAAGCTTAGGGTTTATAAAG	YOL128C	YGK3	Kin	XV	79479	79480
CGTTATTCACTTTAAGCATT	YOL128C	YGK3	Kin	XV	79479	79480
CTTAAAGTGAATAACGTTTT	YOL128C	YGK3	Kin	XV	79479	79480
GCTCTCAAATAGCAAGCTTA	YOL128C	YGK3	Kin	XV	79479	79480
TCCGAATAGATTATATTGAC	YOL128C	YGK3	Kin	XV	79479	79480
AACCTGAATTGGGAAACAAC	YOR061W	CKA2	Kin	XV	441534	441410
CCTGCCAACAGGCCTTTATC	YOR061W	CKA2	Kin	XV	441534	441410
GATCGTCTGTTTGCTTTGCC	YOR061W	CKA2	Kin	XV	441534	441410
GCCCGCTTTTCGCCCGAACC	YOR061W	CKA2	Kin	XV	441534	441410
TGCCCGTTGTTTCCCAATTC	YOR061W	CKA2	Kin	XV	441534	441410
TTTCTTAGTTACCTGCCAAC	YOR061W	CKA2	Kin	XV	441534	441410
AAAAAAAAAAATGTAGAACT	YOR119C	RIO1	Kin	XV	550246	550505
AGACATTCAAGCGGATTTCT	YOR119C	RIO1	Kin	XV	550246	550505
AGTTTCAAATATCTAAAGCC	YOR119C	RIO1	Kin	XV	550246	550505
CAATATGTAAGACATTCAAG	YOR119C	RIO1	Kin	XV	550246	550505
CTTTGCTCGAGGTTACAGAA	YOR119C	RIO1	Kin	XV	550246	550505
GAATGTCTTACATATTGCAA	YOR119C	RIO1	Kin	XV	550246	550505
AAACGCAAGTTATGAAAAAC	YOR231W	MKK1	Kin	XV	772601	772452
ATAGTGACTTATTCGCCAGC	YOR231W	MKK1	Kin	XV	772601	772452
CACGAGCAATTATATTTCTC	YOR231W	MKK1	Kin	XV	772601	772452
GAAAGATACCGTACACCTGC	YOR231W	MKK1	Kin	XV	772601	772452
TAAGGAAGTTCTATTTTAAA	YOR231W	MKK1	Kin	XV	772601	772452
AAACTTCTACTGAAGATATA	YOR233W	KIN4	Kin	XV	775846	775668
CAATGACGGCGAGTTTCATT	YOR233W	KIN4	Kin	XV	775846	775668
CACTTTTGTTTCTTGAGGAC	YOR233W	KIN4	Kin	XV	775846	775668
GAAGACACTTTTGTTTCTTG	YOR233W	KIN4	Kin	XV	775846	775668
GATTTCCTCGAGAAAATAAA	YOR233W	KIN4	Kin	XV	775846	775668
TGTTTACAAAAAAATAAAAA	YOR233W	KIN4	Kin	XV	775846	775668
AAGCGGTTGGGAACTGTCTT	YOR267C	HRK1	Kin	XV	824867	825267
ATAGTAGGAATAATAAAAAA	YOR267C	HRK1	Kin	XV	824867	825267
ATATATAGCCAAATAGAACT	YOR267C	HRK1	Kin	XV	824867	825267
TTTCTTCGCCTAGTTCTATT	YOR267C	HRK1	Kin	XV	824867	825267
GAATGATGGCGGCTAAATTT	YOR351C	MEK1	Kin	XV	996511	996538
GCCATCATTCTTCTTTTCCC	YOR351C	MEK1	Kin	XV	996511	996538
GGGGAAAAGAAGAATGATGG	YOR351C	MEK1	Kin	XV	996511	996538
GTACGTTTCAAATTTTATTA	YOR351C	MEK1	Kin	XV	996511	996538
TCTTCTTTCTGTTGTATATT	YOR351C	MEK1	Kin	XV	996511	996538
TGATGGCGGCTAAATTTCGG	YOR351C	MEK1	Kin	XV	996511	996538
AAACTGTGCAATAGATATTC	YPL026C	SKS1	Kin	XVI	502183	502251
AAAGAGTTTTGTTTCCGCTA	YPL026C	SKS1	Kin	XVI	502183	502251
AATGTCCTCTCATGCGAAAA	YPL026C	SKS1	Kin	XVI	502183	502251
ATTCCGGACCCACATCATTG	YPL026C	SKS1	Kin	XVI	502183	502251
ATTGACTTAAATCGCCCTAG	YPL026C	SKS1	Kin	XVI	502183	502251
TTTTCTGAGTCCGCACTCAC	YPL026C	SKS1	Kin	XVI	502183	502251
AATGAATTGATAGACACGGA	YPL031C	PHO85	Kin	XVI	493037	493073
ACACGGAGGGATAGACAGGC	YPL031C	PHO85	Kin	XVI	493037	493073
ATAGACACGGAGGGATAGAC	YPL031C	PHO85	Kin	XVI	493037	493073
ATCTGCAATTATACGCTATA	YPL031C	PHO85	Kin	XVI	493037	493073
CAGATAAGGGATATATAGCG	YPL031C	PHO85	Kin	XVI	493037	493073
GGCTTACGAGTCTACGTGTA	YPL031C	PHO85	Kin	XVI	493037	493073
GAGCACCATATTTTGGGAAA	YPL042C	SSN3	Kin	XVI	474707	474951
TAACTTTCAAGTATTGAAGC	YPL042C	SSN3	Kin	XVI	474707	474951
TCTGGGGAGCACCATATTTT	YPL042C	SSN3	Kin	XVI	474707	474951
TGAAAACAATAATCCGTCTC	YPL042C	SSN3	Kin	XVI	474707	474951
TTCAGTTGAAGTTGCGCACT	YPL042C	SSN3	Kin	XVI	474707	474951
TTTTAGAGAGTTTTGATTAG	YPL042C	SSN3	Kin	XVI	474707	474951
AAATACTAAGTGTGTATTAA	YPL109C	YPL109C	Kin	XVI	347389	347466
AATAAATTGATTCTAAGTAC	YPL109C	YPL109C	Kin	XVI	347389	347466
TAAAGAACATCAGAACCATC	YPL109C	YPL109C	Kin	XVI	347389	347466
TAGGTAGAAGATATGGTATA	YPL109C	YPL109C	Kin	XVI	347389	347466
AATAAATCAAAGGGATCAGT	YPL140C	MKK2	Kin	XVI	289034	289253
AGGTTTTCAGTAAAATTAAG	YPL140C	MKK2	Kin	XVI	289034	289253
TCTTATTGCCAGACTCTCAA	YPL140C	MKK2	Kin	XVI	289034	289253
TGAGAAAGTGAACATAAACA	YPL140C	MKK2	Kin	XVI	289034	289253
TTCAGAGTTTAGAATGTATA	YPL140C	MKK2	Kin	XVI	289034	289253
AAACAAATTAATGCAAAATG	YPL141C	FRK1	Kin	XVI	286061	286289
ATCGATGAAGGGGTTGAAAC	YPL141C	FRK1	Kin	XVI	286061	286289
TACACTGCTGTTGCTGATCA	YPL141C	FRK1	Kin	XVI	286061	286289
TGAGTGTAGAACAGCAAAAA	YPL141C	FRK1	Kin	XVI	286061	286289
AATAACTAGTCACTGTGTAG	YPL150W	YPL150W	Kin	XVI	268188	267993
GTTCTGTTGTCAAGATTGGG	YPL150W	YPL150W	Kin	XVI	268188	267993
TAGGTCATCGTGGATTTGTG	YPL150W	YPL150W	Kin	XVI	268188	267993
TCTTAACAATGTTGACCGCG	YPL150W	YPL150W	Kin	XVI	268188	267993
TGGATTTGTGTGGTGATTTT	YPL150W	YPL150W	Kin	XVI	268188	267993
TTGGAATTTTCGTAATGATT	YPL150W	YPL150W	Kin	XVI	268188	267993
ACGGGAGTGACGCGTAAAAT	YPL153C	RAD53	Kin	XVI	264192	264332
CATCTGTGACAAACACTTTC	YPL153C	RAD53	Kin	XVI	264192	264332
CTTGATCAGAGATTTCAAAA	YPL153C	RAD53	Kin	XVI	264192	264332
GGACGCGTTGATACGGCAAC	YPL153C	RAD53	Kin	XVI	264192	264332
GGCAGAAAAATCATCACCGT	YPL153C	RAD53	Kin	XVI	264192	264332
TGAAATCTCTGATCAAGAAA	YPL153C	RAD53	Kin	XVI	264192	264332
AAAAAAACAAATTGGCCAAG	YPL203W	TPK2	Kin	XVI	166256	166094
AATTGATGCTGTCTTCTCAG	YPL203W	TPK2	Kin	XVI	166256	166094
AGGGGGAGCGGAGCACCTCT	YPL203W	TPK2	Kin	XVI	166256	166094
CTTCGGGAAGGAAATTAAGG	YPL203W	TPK2	Kin	XVI	166256	166094
GGAAGGAAATTAAGGGGGAG	YPL203W	TPK2	Kin	XVI	166256	166094
TATTGGACGGTTTTAAAGGA	YPL203W	TPK2	Kin	XVI	166256	166094
CTGGATCGACGATTATTTCG	YPL204W	HRR25	Kin	XVI	164276	164090
GAAAAAAAGAAATTCAAACG	YPL204W	HRR25	Kin	XVI	164276	164090
TCAACCACGTTCCATATATG	YPL204W	HRR25	Kin	XVI	164276	164090
TCTGTGTATTTACTACTAAT	YPL204W	HRR25	Kin	XVI	164276	164090
TTGAAATACAAAGAGAAGAA	YPL204W	HRR25	Kin	XVI	164276	164090
ACTTGAGCAATTGCATCAGT	YPL209C	IPL1	Kin	XVI	157593	157671
TCTATAAAAACCTTGAGCTA	YPL209C	IPL1	Kin	XVI	157593	157671
TTCAATAAGCAATGCTGTAT	YPL209C	IPL1	Kin	XVI	157593	157671
CTACGTTCCTAATGCATGGC	YPR054W	SMK1	Kin	XVI	666280	665584
GTTCCTAATGCATGGCCGGC	YPR054W	SMK1	Kin	XVI	666280	665584
TATAACGCCACTTTGGCTTA	YPR054W	SMK1	Kin	XVI	666280	665584
TATGTATAGATATAGAAAAA	YPR054W	SMK1	Kin	XVI	666280	665584
TGGCCGGCTGGCCACATAAA	YPR054W	SMK1	Kin	XVI	666280	665584
TTTCCTTTTATGTGGCCAGC	YPR054W	SMK1	Kin	XVI	666280	665584
AAAATTTATGTTCCCTAGCA	YPR106W	ISR1	Kin	XVI	740061	740049
CCAGCTAGATTGTGATGTAT	YPR106W	ISR1	Kin	XVI	740061	740049
CCCATACATCACAATCTAGC	YPR106W	ISR1	Kin	XVI	740061	740049
CTCCTACGTCACCCGTCACC	YPR106W	ISR1	Kin	XVI	740061	740049
CTGGTGACGGGTGACGTAGG	YPR106W	ISR1	Kin	XVI	740061	740049
AAAATCTTGTATGAGGTGTA	YPR111W	DBF20	Kin	XVI	747306	747250
AGAAGACAAACGACAAGTAT	YPR111W	DBF20	Kin	XVI	747306	747250
TATCGTATTCAACAATAATT	YPR111W	DBF20	Kin	XVI	747306	747250
TCTGGGTTGCTAATCACTAT	YPR111W	DBF20	Kin	XVI	747306	747250
ATATACAGACATTTTATTGG	YPR161C	SGV1	Kin	XVI	866422	866499
CAATTTCTTTTGCTGGTGTT	YPR161C	SGV1	Kin	XVI	866422	866499
GTAGAGAGAGAAATTAACAA	YPR161C	SGV1	Kin	XVI	866422	866499
TAAGTAAGTTCAAGATTATG	YPR161C	SGV1	Kin	XVI	866422	866499
TATGTGGTCATCGCGTCGAA	YPR161C	SGV1	Kin	XVI	866422	866499
TTCACAGAGGTTTGGTGTAT	YPR161C	SGV1	Kin	XVI	866422	866499
